# Supplementary material for: IGFBP2 Is a Potential Master Regulator Driving the Dysregulated Gene Network Responsible for Short Survival in Glioblastoma Multiforme
Source: Front Genet. 2021 Jun 15;12:670240. doi: 10.3389/fgene.2021.670240 (PMC8239365; doi:10.3389/fgene.2021.670240)
Supplement: Supplementary file 1 [file Data_Sheet_1.zip]

Archive with 3 entries (3 files):
- Suppl. Table 1.xlsx
- Suppl. Table 7.xlsx
- Supplementary Tables & Figures.pdf
