# Supplementary material for: IGFBP2 Is a Potential Master Regulator Driving the Dysregulated Gene Network Responsible for Short Survival in Glioblastoma Multiforme
Source: Front Genet. 2021 Jun 15;12:670240. doi: 10.3389/fgene.2021.670240 (PMC8239365; doi:10.3389/fgene.2021.670240)
Supplement: Supplementary file 1 [file Data_Sheet_1.zip › Suppl. Table 7.xlsx]

## Sheet: Classical STS vs LTS
ID	logFC	CI.025	CI.975	AveExpr	t	P.Value	adj.P.Val	B	modLog10P	signLog10P
CHPF2	0.364425	0.18762	0.541229	9.08462	4.10944	0.000104423	0.561899	0.0560573	3.9812	3.9812
GAN	-0.51816	-0.75076	-0.28556	8.71597	-4.44142	3.19242e-05	0.561899	0.810528	4.49588	-4.49588
GCC1	0.244035	0.127342	0.360729	8.64488	4.1694	8.45968e-05	0.561899	0.190318	4.07265	4.07265
MIR671	0.364425	0.18762	0.541229	9.08462	4.10944	0.000104423	0.561899	0.0560573	3.9812	3.9812
ABCE1	0.403383	0.173076	0.63369	9.53691	3.49203	0.000826397	0.622788	-1.26516	3.08281	3.08281
ABCF2	0.263848	0.0769163	0.45078	9.51469	2.81409	0.00631486	0.622788	-2.55725	2.19964	2.19964
ABHD16A	0.318358	0.137493	0.499224	8.81745	3.50936	0.000781835	0.622788	-1.22977	3.10689	3.10689
ABLIM1	-0.497896	-0.771569	-0.224223	10.5673	-3.62722	0.000534038	0.622788	-0.986279	3.27243	-3.27243
ACADSB	-0.37024	-0.616821	-0.123659	7.41314	-2.99358	0.00378528	0.622788	-2.23387	2.4219	-2.4219
ADRA1A	-0.206791	-0.345963	-0.0676197	5.54241	-2.96244	0.0041427	0.622788	-2.29101	2.38272	-2.38272
ADRB1	-0.850362	-1.37341	-0.327313	7.48447	-3.24137	0.00180842	0.622788	-1.76461	2.7427	-2.7427
AES	0.290062	0.0911124	0.489011	10.2074	2.9068	0.00486008	0.622788	-2.39202	2.31336	2.31336
AGO3	-0.334909	-0.56929	-0.100528	8.34507	-2.84886	0.0057278	0.622788	-2.49574	2.24201	-2.24201
AIMP2	0.337655	0.140572	0.534738	10.5233	3.4158	0.00105251	0.622788	-1.41955	2.97777	2.97777
ALDH1B1	0.242138	0.0738522	0.410424	7.25458	2.86869	0.00541604	0.622788	-2.46042	2.26632	2.26632
ALKBH3	0.207732	0.0694534	0.34601	7.86927	2.99513	0.00376821	0.622788	-2.23101	2.42387	2.42387
APOL2	-0.315612	-0.539531	-0.0916931	8.77682	-2.81015	0.00638474	0.622788	-2.56418	2.19486	-2.19486
ARF4	0.296096	0.101984	0.490208	12.0863	3.04121	0.00329352	0.622788	-2.14566	2.48234	2.48234
ARL16	0.31262	0.11337	0.511871	8.32344	3.12814	0.00254596	0.622788	-1.98221	2.59415	2.59415
ASB13	-0.230015	-0.38125	-0.078781	8.22109	-3.03231	0.00338064	0.622788	-2.16222	2.471	-2.471
ASL	0.408588	0.141548	0.675628	8.25201	3.05054	0.00320452	0.622788	-2.12828	2.49424	2.49424
ATP13A4-AS1	-0.291224	-0.454252	-0.128196	4.56154	-3.56149	0.000661128	0.622788	-1.12266	3.17971	-3.17971
BCO1	-0.275124	-0.458507	-0.0917407	5.07301	-2.99114	0.00381223	0.622788	-2.23837	2.41882	-2.41882
BRINP1	-0.85588	-1.3563	-0.355461	8.00215	-3.40993	0.00107213	0.622788	-1.43133	2.96975	-2.96975
BRPF3	0.258038	0.0936726	0.422403	7.76684	3.12998	0.00253201	0.622788	-1.97872	2.59653	2.59653
C6orf48	0.29551	0.0900323	0.500988	11.0243	2.86731	0.00543713	0.622788	-2.46288	2.26463	2.26463
C7orf26	0.256468	0.091572	0.421365	9.78504	3.10092	0.00276105	0.622788	-2.03373	2.55893	2.55893
C8orf82	0.409952	0.134749	0.685155	8.63136	2.96993	0.0040539	0.622788	-2.27729	2.39213	2.39213
CASC16	-0.164445	-0.268129	-0.0607606	5.73183	-3.16209	0.00229956	0.622788	-1.9175	2.63835	-2.63835
CASQ1	-0.345932	-0.585013	-0.106851	6.4198	-2.88478	0.00517453	0.622788	-2.43162	2.28613	-2.28613
CCNYL2	-0.236431	-0.40199	-0.0708725	4.79501	-2.84722	0.00575444	0.622788	-2.49866	2.24	-2.24
CCT7	0.242798	0.0780041	0.407592	10.5284	2.93746	0.00445173	0.622788	-2.33653	2.35147	2.35147
CCZ1	0.301266	0.141161	0.461372	11.4526	3.75156	0.000354444	0.622788	-0.724349	3.45045	3.45045
CCZ1B	0.301266	0.141161	0.461372	11.4526	3.75156	0.000354444	0.622788	-0.724349	3.45045	3.45045
CHCHD2	0.315656	0.0920304	0.539281	12.7402	2.81423	0.00631237	0.622788	-2.557	2.19981	2.19981
CHCHD2P2	0.315656	0.0920304	0.539281	12.7402	2.81423	0.00631237	0.622788	-2.557	2.19981	2.19981
CHCHD2P6	0.315656	0.0920304	0.539281	12.7402	2.81423	0.00631237	0.622788	-2.557	2.19981	2.19981
CLEC4D	-0.139923	-0.235335	-0.0445103	6.16516	-2.92382	0.00462927	0.622788	-2.36126	2.33449	-2.33449
CLIC1	0.509962	0.242445	0.777479	10.7348	3.80062	0.000300866	0.622788	-0.619629	3.52163	3.52163
CMTM4	-0.513343	-0.854186	-0.172501	10.1318	-3.00277	0.00368542	0.622788	-2.21693	2.43351	-2.43351
CNKSR2	-0.566599	-0.935651	-0.197547	8.36605	-3.06095	0.00310776	0.622788	-2.10883	2.50755	-2.50755
CRLF1	-0.732295	-1.18343	-0.281163	7.06174	-3.23631	0.00183658	0.622788	-1.77445	2.73599	-2.73599
CTSO	0.411993	0.125555	0.69843	9.18789	2.86766	0.0054318	0.622788	-2.46226	2.26506	2.26506
CUL1	0.262626	0.0786139	0.446637	9.39823	2.8455	0.00578226	0.622788	-2.50171	2.2379	2.2379
CYP2E1	-0.292477	-0.483372	-0.101582	6.99889	-3.05468	0.00316571	0.622788	-2.12055	2.49953	-2.49953
CYP4F12	-0.261508	-0.43621	-0.0868063	7.66274	-2.98439	0.00388766	0.622788	-2.25078	2.41031	-2.41031
CYP4F25P	-0.316055	-0.538616	-0.093494	7.3929	-2.83127	0.00601826	0.622788	-2.52693	2.22053	-2.22053
CYP4F60P	-0.316055	-0.538616	-0.093494	7.3929	-2.83127	0.00601826	0.622788	-2.52693	2.22053	-2.22053
CYREN	0.243131	0.0795174	0.406744	9.21622	2.96271	0.00413946	0.622788	-2.29051	2.38306	2.38306
DBIL5P2	-0.20436	-0.32797	-0.0807506	6.25243	-3.29619	0.00152837	0.622788	-1.65743	2.81577	-2.81577
DBNL	0.253227	0.0797015	0.426753	9.59646	2.90947	0.0048232	0.622788	-2.3872	2.31666	2.31666
DCTD	0.376117	0.152566	0.599667	10.1188	3.35439	0.00127594	0.622788	-1.54235	2.89417	2.89417
DISP2	-0.425513	-0.699335	-0.151691	7.95087	-3.09822	0.00278328	0.622788	-2.03883	2.55544	-2.55544
DNPH1	0.296608	0.106118	0.487099	9.20549	3.1044	0.00273265	0.622788	-2.02717	2.56342	2.56342
EIF4G1	0.295548	0.100901	0.490194	10.1277	3.02726	0.00343109	0.622788	-2.17161	2.46457	2.46457
ELMOD2	0.242106	0.070314	0.413898	9.01484	2.80976	0.00639169	0.622788	-2.56486	2.19438	2.19438
ESYT3	-0.199958	-0.327655	-0.0722615	5.22797	-3.12196	0.00259339	0.622788	-1.99394	2.58613	-2.58613
FADD	0.325163	0.143569	0.506757	8.72643	3.56998	0.000643229	0.622788	-1.10513	3.19163	3.19163
FAM155B	-0.198776	-0.339579	-0.0579725	7.46349	-2.81461	0.00630578	0.622788	-2.55634	2.20026	-2.20026
FAM189A2	-0.685256	-1.10754	-0.262974	8.37356	-3.23533	0.00184208	0.622788	-1.77636	2.73469	-2.73469
FAM20C	0.554187	0.17338	0.934994	10.6444	2.90148	0.00493443	0.622788	-2.40161	2.30676	2.30676
FAM220A	0.292502	0.120112	0.464892	9.92914	3.38287	0.00116728	0.622788	-1.48558	2.93283	2.93283
FAM95B1	-0.316055	-0.538616	-0.093494	7.3929	-2.83127	0.00601826	0.622788	-2.52693	2.22053	-2.22053
FANCE	0.256956	0.098359	0.415553	7.171	3.23021	0.00187103	0.622788	-1.78628	2.72792	2.72792
FBXW4P1	-0.362465	-0.587041	-0.137889	7.11853	-3.21788	0.00194259	0.622788	-1.81018	2.71162	-2.71162
FGD4	-0.459508	-0.76849	-0.150526	8.30511	-2.96502	0.00411188	0.622788	-2.28628	2.38596	-2.38596
FKBP9	0.419804	0.164673	0.674935	10.4779	3.28058	0.00160362	0.622788	-1.68806	2.7949	2.7949
FKBP9P1	0.419804	0.164673	0.674935	10.4779	3.28058	0.00160362	0.622788	-1.68806	2.7949	2.7949
FMO2	-0.269875	-0.446107	-0.0936433	8.10404	-3.05313	0.00318013	0.622788	-2.12344	2.49756	-2.49756
FNDC1	-0.620299	-0.967384	-0.273213	5.56714	-3.56313	0.000657645	0.622788	-1.11929	3.18201	-3.18201
FPGS	0.18177	0.0554471	0.308094	8.83205	2.86885	0.00541358	0.622788	-2.46014	2.26652	2.26652
FPGT-TNNI3K	-0.222967	-0.375366	-0.070568	5.70612	-2.91693	0.00472149	0.622788	-2.37373	2.32592	-2.32592
FREM3	-0.321601	-0.534317	-0.108884	4.19479	-3.01428	0.00356373	0.622788	-2.19565	2.4481	-2.4481
FZD4	-0.212727	-0.363095	-0.0623577	8.11549	-2.82053	0.00620212	0.622788	-2.5459	2.20746	-2.20746
G3BP2	0.379585	0.129146	0.630023	10.412	3.02187	0.0034856	0.622788	-2.1816	2.45772	2.45772
GEMIN6	0.169767	0.0502101	0.289323	8.25134	2.83104	0.00602212	0.622788	-2.52733	2.22025	2.22025
GHR	-0.69174	-1.11779	-0.265692	5.96754	-3.23707	0.00183231	0.622788	-1.77297	2.737	-2.737
GNAO1	-0.368222	-0.567659	-0.168785	11.2431	-3.68104	0.000447644	0.622788	-0.873523	3.34907	-3.34907
GNB2	0.28478	0.107795	0.461765	10.9606	3.20804	0.00200153	0.622788	-1.8292	2.69864	2.69864
GOLGA7B	-0.253606	-0.425498	-0.0817137	7.4376	-2.94151	0.00440015	0.622788	-2.32916	2.35653	-2.35653
GPC1	0.539938	0.193368	0.886508	10.7201	3.10614	0.00271856	0.622788	-2.02388	2.56566	2.56566
GPN1	0.245503	0.0852307	0.405774	9.58263	3.05398	0.00317222	0.622788	-2.12185	2.49864	2.49864
GRIN2C	-0.192294	-0.322792	-0.0617955	7.51246	-2.93784	0.00444685	0.622788	-2.33584	2.35195	-2.35195
GRK3	-0.543333	-0.916953	-0.169713	7.68923	-2.89937	0.00496415	0.622788	-2.4054	2.30416	-2.30416
HDAC6	-0.232317	-0.381106	-0.0835285	10.1303	-3.113	0.00266359	0.622788	-2.01091	2.57453	-2.57453
HMBS	0.211737	0.0634751	0.36	8.90045	2.84731	0.00575296	0.622788	-2.4985	2.24011	2.24011
HOXA11-AS	0.158965	0.0476237	0.270306	5.12164	2.84651	0.00576588	0.622788	-2.49992	2.23914	2.23914
HTD2	0.242576	0.119588	0.365564	8.90441	3.93236	0.000192623	0.622788	-0.334755	3.71529	3.71529
ICMT	0.275881	0.0961659	0.455596	9.27684	3.06059	0.00311109	0.622788	-2.10951	2.50709	2.50709
IFRD2	0.20958	0.0672463	0.351915	9.10936	2.93568	0.00447447	0.622788	-2.33975	2.34926	2.34926
IQCF1	0.150905	0.0615594	0.24025	6.37548	3.36743	0.00122504	0.622788	-1.51639	2.91185	2.91185
IQCH-AS1	-0.25154	-0.412723	-0.0903576	7.36536	-3.1114	0.00267626	0.622788	-2.01392	2.57247	-2.57247
JAGN1	0.216997	0.0786274	0.355366	9.6675	3.12666	0.00255722	0.622788	-1.98501	2.59223	2.59223
JMJD7	0.209011	0.0654358	0.352586	7.21986	2.9024	0.00492146	0.622788	-2.39995	2.30791	2.30791
KANSL2	0.242573	0.0793268	0.405819	8.99579	2.96256	0.00414124	0.622788	-2.29078	2.38287	2.38287
KCNB1	-0.826367	-1.23982	-0.41291	7.67008	-3.98483	0.000160905	0.622788	-0.219867	3.79343	-3.79343
KCNH1	0.115043	0.0351016	0.194985	5.41579	2.86917	0.00540867	0.622788	-2.45956	2.26691	2.26691
KCNJ10	-0.599318	-1.01646	-0.182176	9.45937	-2.86444	0.0054814	0.622788	-2.46799	2.26111	-2.26111
KCNN3	-0.587287	-1.00308	-0.171489	9.01602	-2.81602	0.00628093	0.622788	-2.55385	2.20198	-2.20198
KDELR2	0.393905	0.180432	0.607377	10.9806	3.67889	0.000450823	0.622788	-0.878044	3.34599	3.34599
KIR3DX1	-0.199537	-0.337992	-0.0610828	6.40435	-2.87332	0.0053454	0.622788	-2.45213	2.27202	-2.27202
KNOP1	-0.265924	-0.430787	-0.101062	8.38487	-3.21591	0.00195424	0.622788	-1.81398	2.70902	-2.70902
L3HYPDH	0.395409	0.131097	0.659722	7.24843	2.98261	0.00390775	0.622788	-2.25404	2.40807	2.40807
LDLRAD4	-0.468364	-0.800722	-0.136006	8.37946	-2.80961	0.00639454	0.622788	-2.56515	2.19419	-2.19419
LGI1	-1.03648	-1.75756	-0.315408	7.61042	-2.86582	0.00546009	0.622788	-2.46553	2.2628	-2.2628
LINC00276	-0.145426	-0.245194	-0.0456573	4.58235	-2.90613	0.00486937	0.622788	-2.39322	2.31253	-2.31253
LINC00595	-0.204809	-0.326651	-0.082967	7.05752	-3.35135	0.0012881	0.622788	-1.5484	2.89005	-2.89005
LINC00856	-0.204809	-0.326651	-0.082967	7.05752	-3.35135	0.0012881	0.622788	-1.5484	2.89005	-2.89005
LINC01141	-0.155224	-0.258269	-0.0521796	6.41038	-3.00332	0.00367947	0.622788	-2.21591	2.43421	-2.43421
LSM5	0.415323	0.167616	0.663029	10.4397	3.34284	0.00132266	0.622788	-1.56528	2.87855	2.87855
MAD2L1BP	0.313718	0.145723	0.481712	8.48659	3.72316	0.000389503	0.622788	-0.784621	3.40949	3.40949
MAEA	0.251116	0.083814	0.418418	9.81516	2.99255	0.00379665	0.622788	-2.23577	2.4206	2.4206
MDH2	0.381494	0.162064	0.600923	10.9742	3.46624	0.000897156	0.622788	-1.31762	3.04713	3.04713
MDK	0.666685	0.217891	1.11548	9.20097	2.9617	0.00415151	0.622788	-2.29235	2.38179	2.38179
METTL27	0.153603	0.0520686	0.255138	6.59179	3.01615	0.0035443	0.622788	-2.19219	2.45047	2.45047
MFAP5	-0.355658	-0.570722	-0.140595	5.29888	-3.29711	0.00152401	0.622788	-1.65561	2.81701	-2.81701
MGAT4B	0.32596	0.119214	0.532706	9.95515	3.14336	0.0024326	0.622788	-1.95326	2.61393	2.61393
MIR1229	0.340913	0.127192	0.554633	9.95157	3.18028	0.00217696	0.622788	-1.88266	2.66215	2.66215
MIR1291	0.242573	0.0793268	0.405819	8.99579	2.96256	0.00414124	0.622788	-2.29078	2.38287	2.38287
MOGS	0.274202	0.113696	0.434709	8.31484	3.406	0.00108547	0.622788	-1.43923	2.96438	2.96438
MPLKIP	0.336256	0.143978	0.528533	9.27588	3.48666	0.000840685	0.622788	-1.27611	3.07537	3.07537
MRPL20-AS1	0.168783	0.0512573	0.286308	8.52505	2.86328	0.00549949	0.622788	-2.47007	2.25968	2.25968
MXI1	-0.429444	-0.72197	-0.136917	10.8248	-2.92691	0.00458855	0.622788	-2.35567	2.33833	-2.33833
MYD88	0.314204	0.122541	0.505867	10.098	3.26844	0.0016646	0.622788	-1.71184	2.77869	2.77869
NAF1	0.302563	0.106723	0.498403	7.00016	3.08022	0.00293587	0.622788	-2.07272	2.53226	2.53226
NCBP2-AS1	0.283292	0.0902798	0.476304	8.80607	2.92629	0.00459667	0.622788	-2.35679	2.33756	2.33756
NCBP2-AS2	0.283292	0.0902798	0.476304	8.80607	2.92629	0.00459667	0.622788	-2.35679	2.33756	2.33756
NDN	-1.01526	-1.70029	-0.330225	8.43241	-2.95483	0.0042346	0.622788	-2.30489	2.37319	-2.37319
NEK6	0.522932	0.193655	0.852208	10.2183	3.1663	0.00227066	0.622788	-1.90946	2.64385	2.64385
NELFE	0.264453	0.0784596	0.450447	10.1439	2.83477	0.00595937	0.622788	-2.52073	2.2248	2.2248
NFYA	0.209081	0.062261	0.3559	7.83993	2.83921	0.00588556	0.622788	-2.51287	2.23021	2.23021
NRBP1	0.23356	0.0688116	0.398308	9.01373	2.82647	0.00609977	0.622788	-2.53541	2.21469	2.21469
NUP160	0.315518	0.0983214	0.532715	8.50859	2.89627	0.00500821	0.622788	-2.41099	2.30032	2.30032
OR7E111P	-0.151043	-0.250455	-0.0516312	7.41448	-3.02922	0.00341144	0.622788	-2.16797	2.46706	-2.46706
PDE5A	-0.160933	-0.270076	-0.0517901	8.18239	-2.9398	0.0044219	0.622788	-2.33228	2.35439	-2.35439
PDIA4	0.499929	0.238462	0.761397	10.2377	3.81205	0.000289545	0.622788	-0.595121	3.53828	3.53828
PHKA1	-0.396251	-0.672513	-0.119989	8.35403	-2.85967	0.0055558	0.622788	-2.4765	2.25525	-2.25525
PHYHIPL	-0.606943	-0.979685	-0.2342	10.158	-3.24643	0.00178067	0.622788	-1.75477	2.74942	-2.74942
PLA2G6	-0.167406	-0.283952	-0.0508595	9.07568	-2.86378	0.00549173	0.622788	-2.46918	2.26029	-2.26029
PLOD3	0.367481	0.157442	0.57752	10.4465	3.48821	0.00083652	0.622788	-1.27294	3.07752	3.07752
PLPP5	0.297634	0.0975176	0.497751	8.73068	2.96529	0.00410867	0.622788	-2.28579	2.3863	2.3863
POC1B-AS1	-0.220591	-0.354891	-0.0862906	7.0555	-3.27475	0.00163264	0.622788	-1.69949	2.78711	-2.78711
POLD2	0.289845	0.0866604	0.493029	9.34923	2.84408	0.00580539	0.622788	-2.50422	2.23617	2.23617
PPID	0.330014	0.110271	0.549757	9.35301	2.99422	0.0037782	0.622788	-2.23269	2.42272	2.42272
PSMA2	0.379268	0.11049	0.648047	11.2234	2.81332	0.00632845	0.622788	-2.5586	2.1987	2.1987
PSMC3	0.362637	0.106313	0.618961	9.75221	2.82066	0.00619995	0.622788	-2.54568	2.20761	2.20761
PSMD5	0.348991	0.146919	0.551063	9.15278	3.4433	0.000964903	0.622788	-1.36409	3.01552	3.01552
PSMG3	0.354027	0.144046	0.564008	8.78171	3.36143	0.00124823	0.622788	-1.52835	2.9037	2.9037
PSPH	0.970395	0.322612	1.61818	9.11342	2.98667	0.00386204	0.622788	-2.24659	2.41318	2.41318
PTS	0.256563	0.0755849	0.437542	9.40831	2.82641	0.00610084	0.622788	-2.53552	2.21461	2.21461
RASL10A	-0.41575	-0.699637	-0.131862	7.85807	-2.9198	0.00468287	0.622788	-2.36854	2.32949	-2.32949
RAVER2	-0.525834	-0.852683	-0.198985	7.2514	-3.20752	0.00200472	0.622788	-1.83021	2.69795	-2.69795
RBBP8	0.352588	0.10332	0.601855	9.78309	2.82013	0.00620917	0.622788	-2.54661	2.20697	2.20697
RBM15B	0.23601	0.0837019	0.388318	8.93404	3.0894	0.00285704	0.622788	-2.05544	2.54408	2.54408
RBM7	0.415584	0.170363	0.660805	9.22678	3.37885	0.00118205	0.622788	-1.4936	2.92736	2.92736
RCN2	0.343039	0.10664	0.579438	10.5661	2.89312	0.00505334	0.622788	-2.41665	2.29642	2.29642
RFT1	0.228031	0.0673168	0.388745	7.95534	2.82883	0.00605958	0.622788	-2.53124	2.21756	2.21756
RIMBP2	-0.639539	-1.07766	-0.201421	6.49441	-2.91034	0.00481124	0.622788	-2.38563	2.31774	-2.31774
RING1	0.163899	0.0559609	0.271837	10.7448	3.0274	0.00342967	0.622788	-2.17135	2.46475	2.46475
RNF138	0.392078	0.135284	0.648871	9.72774	3.04408	0.00326594	0.622788	-2.14033	2.48599	2.48599
ROR1	-0.420941	-0.681904	-0.159978	6.65585	-3.21596	0.00195399	0.622788	-1.8139	2.70908	-2.70908
RPL7L1	0.190556	0.0567814	0.32433	10.9655	2.83999	0.00587267	0.622788	-2.51149	2.23116	2.23116
RPP14	0.202867	0.0778232	0.327911	8.96376	3.23457	0.00184635	0.622788	-1.77783	2.73369	2.73369
RRP36	0.302912	0.134985	0.470839	9.11125	3.59636	0.000590518	0.622788	-1.05051	3.22877	3.22877
RSU1P2	-0.0994896	-0.168903	-0.0300766	4.63953	-2.85762	0.0055881	0.622788	-2.48016	2.25274	-2.25274
SAMD4B	-0.2907	-0.489656	-0.0917441	9.42305	-2.9131	0.00477341	0.622788	-2.38065	2.32117	-2.32117
SAP30	0.424475	0.144959	0.703991	9.90026	3.0277	0.00342666	0.622788	-2.17079	2.46513	2.46513
SCN8A	-0.317048	-0.5064	-0.127696	6.71769	-3.33828	0.00134157	0.622788	-1.57434	2.87239	-2.87239
SEC13	0.206917	0.0612791	0.352554	10.4733	2.83263	0.00599534	0.622788	-2.52452	2.22219	2.22219
SEC61A1	0.293297	0.0902144	0.496379	10.8837	2.8794	0.00525405	0.622788	-2.44125	2.27951	2.27951
SIDT1	-0.48566	-0.790344	-0.180976	5.57877	-3.17797	0.00219217	0.622788	-1.88708	2.65913	-2.65913
SIM1	0.11554	0.0428162	0.188264	5.24464	3.16755	0.00226215	0.622788	-1.90707	2.64548	2.64548
SLC24A4	-0.709787	-1.14282	-0.276758	6.40003	-3.26797	0.00166697	0.622788	-1.71274	2.77807	-2.77807
SLC25A48	-0.214304	-0.345445	-0.0831622	6.9848	-3.25805	0.0017185	0.622788	-1.73213	2.76485	-2.76485
SLC30A10	-0.441587	-0.686666	-0.196507	5.51702	-3.59233	0.000598282	0.622788	-1.05885	3.22309	-3.22309
SLCO1C1	-1.00109	-1.65777	-0.344423	8.59596	-3.03944	0.00331069	0.622788	-2.14896	2.48008	-2.48008
SMARCA5	0.327113	0.105218	0.549008	9.76216	2.93912	0.00443051	0.622788	-2.33351	2.35355	2.35355
SNHG8	0.408884	0.119208	0.698559	9.00917	2.8142	0.00631292	0.622788	-2.55705	2.19977	2.19977
SNORA2C	0.242573	0.0793268	0.405819	8.99579	2.96256	0.00414124	0.622788	-2.29078	2.38287	2.38287
SORBS1	-0.455478	-0.772814	-0.138142	10.7168	-2.86165	0.00552492	0.622788	-2.47298	2.25767	-2.25767
SSPO	0.136264	0.0463331	0.226195	6.51409	3.02092	0.00349527	0.622788	-2.18336	2.45652	2.45652
STARD3NL	0.312681	0.0954389	0.529923	10.6832	2.86962	0.00540167	0.622788	-2.45875	2.26747	2.26747
TBL1X	-0.417441	-0.680508	-0.154374	9.24751	-3.16371	0.00228841	0.622788	-1.91441	2.64047	-2.64047
TBRG4	0.309545	0.138379	0.48071	8.78729	3.60558	0.00057307	0.622788	-1.03135	3.24179	3.24179
TM2D2	0.358771	0.115887	0.601655	10.0313	2.945	0.00435618	0.622788	-2.32281	2.36089	2.36089
TMEM145	-0.469263	-0.798189	-0.140338	8.00531	-2.84437	0.00580066	0.622788	-2.50371	2.23652	-2.23652
TMEM243	0.47321	0.171926	0.774493	8.22098	3.13145	0.00252087	0.622788	-1.97591	2.59845	2.59845
TNNI3K	-0.222967	-0.375366	-0.070568	5.70612	-2.91693	0.00472149	0.622788	-2.37373	2.32592	-2.32592
TOMM20P4	0.259434	0.0765575	0.44231	10.2199	2.82837	0.00606739	0.622788	-2.53205	2.217	2.217
TPST1	0.569714	0.254288	0.88514	9.61864	3.60103	0.000581617	0.622788	-1.04081	3.23536	3.23536
TRIM48	-0.200409	-0.341495	-0.059322	4.82262	-2.83203	0.00600543	0.622788	-2.52558	2.22146	-2.22146
TRIM49D1	-0.200409	-0.341495	-0.059322	4.82262	-2.83203	0.00600543	0.622788	-2.52558	2.22146	-2.22146
TRIM49D2	-0.200409	-0.341495	-0.059322	4.82262	-2.83203	0.00600543	0.622788	-2.52558	2.22146	-2.22146
TRMT112	0.241245	0.0733608	0.409129	10.9298	2.86494	0.00547366	0.622788	-2.4671	2.26172	2.26172
TSPAN17	0.23542	0.10194	0.3689	9.03636	3.51637	0.000764478	0.622788	-1.21543	3.11664	3.11664
TUBA3D	0.204912	0.0668123	0.343011	8.85095	2.9583	0.00419244	0.622788	-2.29856	2.37753	2.37753
TUBA3E	0.204912	0.0668123	0.343011	8.85095	2.9583	0.00419244	0.622788	-2.29856	2.37753	2.37753
TXNL4A	0.325598	0.0957247	0.55547	10.5406	2.82398	0.00614263	0.622788	-2.53982	2.21165	2.21165
TYW1	0.254467	0.0768999	0.432034	9.36876	2.85717	0.00559517	0.622788	-2.48096	2.25219	2.25219
TYW1B	0.254467	0.0768999	0.432034	9.36876	2.85717	0.00559517	0.622788	-2.48096	2.25219	2.25219
UBE2D3	0.284416	0.111226	0.457606	11.6226	3.27416	0.00163561	0.622788	-1.70064	2.78632	2.78632
UBE2Q2L	0.183561	0.0578577	0.309264	6.39988	2.9114	0.00479671	0.622788	-2.38372	2.31906	2.31906
UBE2Q2P6	0.183561	0.0578577	0.309264	6.39988	2.9114	0.00479671	0.622788	-2.38372	2.31906	2.31906
UBE3C	0.269162	0.0796853	0.458639	9.66588	2.83221	0.00600241	0.622788	-2.52527	2.22167	2.22167
UBL4A	0.263953	0.111555	0.416351	8.87884	3.45314	0.000935288	0.622788	-1.34419	3.02906	3.02906
UQCRC1	0.276122	0.080329	0.471915	10.8403	2.81172	0.00635695	0.622788	-2.56143	2.19675	2.19675
USP38	0.416589	0.168028	0.66515	9.37288	3.34151	0.00132818	0.622788	-1.56794	2.87674	2.87674
VARS	0.237413	0.0764986	0.398327	8.53565	2.94156	0.00439957	0.622788	-2.32908	2.35659	2.35659
VPS13D	-0.31559	-0.536213	-0.0949676	8.78249	-2.85194	0.00567829	0.622788	-2.49026	2.24578	-2.24578
WDR11	-0.450007	-0.710088	-0.189925	8.98374	-3.44967	0.000945636	0.622788	-1.35121	3.02428	-3.02428
WDR11-AS1	-0.236698	-0.383294	-0.0901025	7.20195	-3.21915	0.0019351	0.622788	-1.80772	2.7133	-2.7133
WDR46	0.213019	0.0625931	0.363445	8.42406	2.82334	0.00615357	0.622788	-2.54094	2.21087	2.21087
WHAMMP2	-0.231114	-0.377567	-0.0846602	9.5491	-3.14625	0.00241162	0.622788	-1.94775	2.61769	-2.61769
WHAMMP3	-0.231114	-0.377567	-0.0846602	9.5491	-3.14625	0.00241162	0.622788	-1.94775	2.61769	-2.61769
WNT5B	-0.366042	-0.557104	-0.174979	6.40014	-3.81964	0.000282247	0.622788	-0.578812	3.54937	-3.54937
XRN2	0.311836	0.0943252	0.529347	9.29669	2.85833	0.00557685	0.622788	-2.47889	2.25361	2.25361
ZBTB11-AS1	0.176457	0.0663163	0.286598	6.4427	3.19417	0.00208745	0.622788	-1.85595	2.68038	2.68038
ZDHHC4	0.365246	0.144116	0.586375	9.76883	3.2931	0.00154296	0.622788	-1.66349	2.81164	2.81164
ZFYVE9	-0.173577	-0.283069	-0.0640849	8.68941	-3.16066	0.00230953	0.622788	-1.92025	2.63648	-2.63648
ZIM2	-0.260916	-0.433007	-0.0888241	7.75747	-3.02279	0.0034762	0.622788	-2.17989	2.4589	-2.4589
ZNF404	-0.74102	-1.24683	-0.235207	9.26947	-2.92084	0.00466899	0.622788	-2.36666	2.33078	-2.33078
BCR	-0.44127	-0.75478	-0.12776	9.23053	-2.80621	0.00645545	0.625888	-2.57112	2.19007	-2.19007
AADAT	0.23655	0.0496876	0.423412	8.22262	2.52388	0.0138316	0.633128	-3.04829	1.85913	1.85913
ABHD11	0.097169	0.0195518	0.174786	8.88865	2.49596	0.0148718	0.633128	-3.09335	1.82764	1.82764
ACAD8	0.221194	0.0472195	0.395168	9.20231	2.53487	0.0134405	0.633128	-3.03045	1.87158	1.87158
ACTL10	0.149315	0.0306085	0.268022	6.36325	2.50782	0.0144216	0.633128	-3.07425	1.84099	1.84099
ADCY2	-0.661723	-1.16221	-0.161239	9.78264	-2.63605	0.0102824	0.633128	-2.86334	1.98791	-1.98791
ADRA1B	0.0980664	0.0181608	0.177972	5.14423	2.44687	0.0168723	0.633128	-3.1716	1.77283	1.77283
AK2	0.241068	0.0505165	0.43162	9.76363	2.52229	0.013889	0.633128	-3.05086	1.85733	1.85733
AKR1C3	-0.729633	-1.31854	-0.140724	6.51352	-2.47015	0.0158951	0.633128	-3.13464	1.79874	-1.79874
ALAS1	0.267725	0.0586146	0.476835	9.02843	2.55259	0.0128308	0.633128	-3.00154	1.89175	1.89175
ANGPTL2	0.472274	0.0876413	0.856907	9.7721	2.44802	0.0168226	0.633128	-3.16978	1.77411	1.77411
ANHX	0.13406	0.0318733	0.236247	8.38846	2.61561	0.0108601	0.633128	-2.89751	1.96417	1.96417
ANKRD36C	-0.525839	-0.93081	-0.120868	6.66548	-2.58879	0.0116626	0.633128	-2.94203	1.9332	-1.9332
AP4M1	0.260654	0.074207	0.447102	8.19264	2.78725	0.00680535	0.633128	-2.60435	2.16715	2.16715
APEH	0.287245	0.0639893	0.5105	9.09194	2.56518	0.0124131	0.633128	-2.98092	1.90612	1.90612
APTR	0.289263	0.0648823	0.513643	7.77243	2.57025	0.0122484	0.633128	-2.97259	1.91192	1.91192
ARL6IP6	0.308974	0.0665955	0.551352	9.92205	2.54153	0.0132083	0.633128	-3.0196	1.87915	1.87915
ARMC10	0.240673	0.0577672	0.423579	9.39589	2.62342	0.010636	0.633128	-2.88448	1.97322	1.97322
ARMC10P1	0.240673	0.0577672	0.423579	9.39589	2.62342	0.010636	0.633128	-2.88448	1.97322	1.97322
ARPC1A	0.29699	0.0777844	0.516195	11.1534	2.70121	0.00862263	0.633128	-2.75307	2.06436	2.06436
ARPC4-TTLL3	0.275529	0.0557664	0.495292	9.23496	2.49966	0.0147299	0.633128	-3.08739	1.8318	1.8318
ARPC5L	0.220801	0.0436996	0.397902	10.0336	2.48569	0.0152717	0.633128	-3.10982	1.81611	1.81611
ASB6	0.128118	0.0330378	0.223199	8.3645	2.6865	0.00897422	0.633128	-2.77813	2.047	2.047
ASH1L	-0.245713	-0.435174	-0.0562524	9.80027	-2.58569	0.0117586	0.633128	-2.94714	1.92964	-1.92964
ATG101	0.262822	0.0604155	0.465229	8.90996	2.58884	0.0116611	0.633128	-2.94194	1.93326	1.93326
ATP2B1-AS1	-0.378079	-0.671859	-0.0842978	8.73701	-2.56582	0.0123921	0.633128	-2.97986	1.90685	-1.90685
ATRAID	0.250553	0.0581938	0.442912	10.7402	2.59689	0.0114145	0.633128	-2.9286	1.94254	1.94254
B4GALT5	0.341636	0.0638425	0.61943	10.944	2.45194	0.0166552	0.633128	-3.16358	1.77845	1.77845
BACH1	0.345058	0.0776708	0.612446	8.37399	2.57288	0.0121637	0.633128	-2.96827	1.91494	1.91494
BCL2	-0.342207	-0.61192	-0.0724944	8.22903	-2.52962	0.0136261	0.633128	-3.03898	1.86563	-1.86563
BCRP2	-0.450153	-0.770988	-0.129319	9.14501	-2.79735	0.00661686	0.633128	-2.58667	2.17935	-2.17935
BLOC1S4	0.250188	0.054058	0.446317	8.75583	2.54326	0.0131488	0.633128	-3.01678	1.88112	1.88112
BLOC1S5-TXNDC5	0.319957	0.0756675	0.564246	10.4912	2.61129	0.0109859	0.633128	-2.9047	1.95917	1.95917
BRF2	0.130039	0.0287043	0.231373	8.5631	2.55849	0.0126336	0.633128	-2.99189	1.89847	1.89847
BTG4	-0.120585	-0.21489	-0.0262791	5.19705	-2.54931	0.0129419	0.633128	-3.00691	1.888	-1.888
BTN2A1	0.218472	0.0532829	0.383661	9.02092	2.63683	0.0102609	0.633128	-2.86203	1.98881	1.98881
BUD23	0.263324	0.0606371	0.466011	10.1914	2.59019	0.0116192	0.633128	-2.9397	1.93482	1.93482
BYSL	0.262668	0.0704076	0.454928	8.25734	2.72386	0.00810543	0.633128	-2.71425	2.09122	2.09122
C11orf24	0.263556	0.0684107	0.458702	9.10663	2.69266	0.00882534	0.633128	-2.76764	2.05427	2.05427
C18orf21	0.286916	0.0756949	0.498138	8.48079	2.70822	0.00845928	0.633128	-2.74107	2.07267	2.07267
C1orf198	-0.391892	-0.69788	-0.0859034	10.469	-2.55346	0.0128016	0.633128	-3.00012	1.89274	-1.89274
C3orf62	-0.233139	-0.421564	-0.0447145	6.58729	-2.46686	0.01603	0.633128	-3.13988	1.79507	-1.79507
C8G	0.125037	0.0323976	0.217676	5.25741	2.69098	0.00886581	0.633128	-2.77051	2.05228	2.05228
CACHD1	-0.438445	-0.76228	-0.114611	9.22341	-2.69935	0.00866627	0.633128	-2.75624	2.06217	-2.06217
CACNB2	-0.415572	-0.754984	-0.076161	7.67869	-2.44111	0.017122	0.633128	-3.1807	1.76645	-1.76645
CAPRIN1	0.309473	0.0863976	0.532548	11.2652	2.76591	0.0072199	0.633128	-2.64155	2.14147	2.14147
CASP3	0.362563	0.0758794	0.649246	8.89191	2.52144	0.0139199	0.633128	-3.05224	1.85637	1.85637
CASP6	0.301094	0.0615089	0.540679	7.95937	2.50559	0.0145053	0.633128	-3.07785	1.83847	1.83847
CATIP-AS1	-0.132238	-0.236292	-0.028185	7.66545	-2.53378	0.0134788	0.633128	-3.03221	1.87035	-1.87035
CBX3	0.273123	0.0533756	0.49287	11.8266	2.478	0.0155772	0.633128	-3.12211	1.80751	1.80751
CBY1	-0.222963	-0.396043	-0.0498831	9.25701	-2.56835	0.0123099	0.633128	-2.97572	1.90975	-1.90975
CCDC144B	-0.312869	-0.567052	-0.0586849	4.63637	-2.45404	0.0165657	0.633128	-3.16025	1.78079	-1.78079
CCDC163	-0.258578	-0.458584	-0.0585712	7.86595	-2.57759	0.0120131	0.633128	-2.9605	1.92034	-1.92034
CCDC7	-0.156192	-0.283314	-0.0290702	6.8914	-2.44966	0.0167522	0.633128	-3.16718	1.77593	-1.77593
CCM2	0.203872	0.0452715	0.362472	8.69691	2.56284	0.0124899	0.633128	-2.98476	1.90344	1.90344
CCSER2	-0.240399	-0.419377	-0.061421	8.92785	-2.67794	0.00918503	0.633128	-2.79268	2.03692	-2.03692
CCT4	0.256211	0.049171	0.463252	11.5872	2.46724	0.0160146	0.633128	-3.13928	1.79548	1.79548
CCT6B	0.249284	0.0582245	0.440344	6.94529	2.60132	0.0112812	0.633128	-2.92127	1.94764	1.94764
CD151	0.327884	0.0759359	0.579831	9.63871	2.59464	0.0114831	0.633128	-2.93234	1.93994	1.93994
CD40	0.112359	0.0201419	0.204575	9.21583	2.42921	0.0176491	0.633128	-3.19946	1.75328	1.75328
CDK15	-0.235646	-0.420509	-0.0507837	7.79095	-2.54144	0.0132116	0.633128	-3.01975	1.87905	-1.87905
CDKN2AIP	0.287937	0.0618156	0.514058	8.33187	2.53877	0.0133041	0.633128	-3.0241	1.87601	1.87601
CECR2	-0.462448	-0.814268	-0.110628	8.17578	-2.62066	0.0107147	0.633128	-2.88908	1.97002	-1.97002
CELF2	-0.241362	-0.437268	-0.0454561	11.4005	-2.45634	0.0164684	0.633128	-3.1566	1.78335	-1.78335
CFAP97	0.265312	0.0600832	0.470541	10.3268	2.57743	0.0120185	0.633128	-2.96078	1.92015	1.92015
CHID1	0.251104	0.0475351	0.454674	9.27377	2.45929	0.0163445	0.633128	-3.15192	1.78663	1.78663
CHSY1	0.370919	0.0754735	0.666364	10.54	2.50305	0.0146012	0.633128	-3.08194	1.83561	1.83561
CLIP3	-0.283324	-0.504449	-0.0621996	10.5185	-2.55455	0.012765	0.633128	-2.99834	1.89398	-1.89398
CLP1	0.165873	0.0342532	0.297492	8.50693	2.51259	0.0142439	0.633128	-3.06655	1.84637	1.84637
CMTM6	0.267048	0.0579297	0.476167	10.9177	2.54604	0.0130533	0.633128	-3.01225	1.88428	1.88428
CNDP2	0.224515	0.0432739	0.405757	10.9989	2.46977	0.0159109	0.633128	-3.13525	1.79831	1.79831
CNIH1	0.304879	0.0662584	0.543499	10.0032	2.54734	0.0130088	0.633128	-3.01012	1.88576	1.88576
COL25A1	0.128297	0.0236682	0.232925	6.17346	2.44474	0.0169642	0.633128	-3.17496	1.77047	1.77047
COL5A3	-0.533457	-0.953638	-0.113275	9.18309	-2.53122	0.0135693	0.633128	-3.03638	1.86744	-1.86744
COLCA2	-0.474223	-0.826487	-0.12196	6.59276	-2.684	0.0090353	0.633128	-2.78238	2.04406	-2.04406
CPEB3	-0.508341	-0.916004	-0.100678	5.58263	-2.48612	0.0152548	0.633128	-3.10913	1.81659	-1.81659
CPLANE1	-0.244587	-0.432044	-0.0571297	7.01976	-2.60135	0.0112803	0.633128	-2.92122	1.94768	-1.94768
CRHBP	-0.195562	-0.354664	-0.0364599	5.86201	-2.45062	0.0167113	0.633128	-3.16567	1.77699	-1.77699
CUL7	0.186267	0.0416468	0.330887	8.63153	2.56788	0.012325	0.633128	-2.97648	1.90921	1.90921
CXADR	0.5787	0.103808	1.05359	10.6443	2.42955	0.0176336	0.633128	-3.19891	1.75366	1.75366
CYC1	0.289022	0.0715651	0.506478	10.4422	2.64987	0.00990767	0.633128	-2.84011	2.00403	2.00403
DCUN1D5	0.289584	0.0811426	0.498026	8.96909	2.76986	0.00714155	0.633128	-2.63469	2.14621	2.14621
DDX23	0.200595	0.049323	0.351866	9.28586	2.6438	0.0100706	0.633128	-2.85032	1.99694	1.99694
DESI2	0.264072	0.0598303	0.468315	9.78671	2.57778	0.0120073	0.633128	-2.9602	1.92055	1.92055
DMD	-0.546082	-0.937516	-0.154647	9.0914	-2.78142	0.00691649	0.633128	-2.61455	2.16011	-2.16011
DNAAF5	0.242784	0.0699119	0.415656	10.2196	2.80003	0.00656764	0.633128	-2.58197	2.18259	2.18259
DOK4	0.161638	0.0329259	0.290349	7.14991	2.50376	0.0145744	0.633128	-3.0808	1.83641	1.83641
DPAGT1	0.220128	0.0438176	0.396438	8.58463	2.48923	0.0151327	0.633128	-3.10414	1.82008	1.82008
DPP10	-0.775208	-1.35881	-0.191602	5.69147	-2.64829	0.00994994	0.633128	-2.84278	2.00218	-2.00218
DRG2	0.225307	0.0452607	0.405354	8.63785	2.49493	0.0149115	0.633128	-3.095	1.82648	1.82648
DTD1	0.240968	0.0595542	0.422383	10.3546	2.64823	0.00995149	0.633128	-2.84287	2.00211	2.00211
E2F5	0.457853	0.121672	0.794034	8.4474	2.71532	0.00829703	0.633128	-2.72892	2.08108	2.08108
EAF2	-0.323525	-0.562626	-0.0844247	6.79807	-2.69771	0.00870512	0.633128	-2.75904	2.06022	-2.06022
EED	0.266216	0.0735341	0.458898	8.91778	2.75461	0.00744871	0.633128	-2.66117	2.12792	2.12792
EEF1AKMT4	0.164265	0.0415492	0.286981	7.36554	2.66877	0.00941553	0.633128	-2.80821	2.02616	2.02616
EFEMP2	0.376765	0.0690685	0.684461	9.87892	2.44127	0.0171152	0.633128	-3.18045	1.76662	1.76662
EIF1B-AS1	-0.151812	-0.262109	-0.0415141	8.08731	-2.74414	0.00766666	0.633128	-2.6793	2.11539	-2.11539
EIF4H	0.201608	0.0369776	0.366238	11.6971	2.44155	0.017103	0.633128	-3.18001	1.76693	1.76693
EIF6	0.232251	0.0429194	0.421582	9.88843	2.44569	0.016923	0.633128	-3.17346	1.77152	1.77152
ENKUR	-0.474433	-0.860169	-0.0886976	7.39545	-2.45218	0.0166447	0.633128	-3.16319	1.77872	-1.77872
EPM2A	-0.265093	-0.471935	-0.0582512	7.66529	-2.55521	0.0127427	0.633128	-2.99725	1.89474	-1.89474
EVA1B	0.25283	0.0548859	0.450774	7.6822	2.54656	0.0130355	0.633128	-3.0114	1.88487	1.88487
EXOSC3	0.177903	0.033838	0.321967	7.75159	2.46203	0.0162303	0.633128	-3.14757	1.78967	1.78967
EXOSC4	0.293605	0.0649761	0.522234	8.98632	2.56035	0.0125717	0.633128	-2.98883	1.90061	1.90061
EXOSC9	0.180518	0.0423378	0.318699	8.43102	2.60461	0.011183	0.633128	-2.91581	1.95144	1.95144
EZH1	-0.223048	-0.406069	-0.0400276	9.08264	-2.42977	0.0176236	0.633128	-3.19856	1.75391	-1.75391
FAM106A	-0.284596	-0.516419	-0.0527735	10.53	-2.4476	0.0168407	0.633128	-3.17044	1.77364	-1.77364
FAM19A1	-0.651373	-1.14633	-0.156417	5.49515	-2.6238	0.0106251	0.633128	-2.88384	1.97367	-1.97367
FAT3	-0.670293	-1.16389	-0.1767	9.38644	-2.70747	0.00847672	0.633128	-2.74236	2.07177	-2.07177
FDPSP5	0.0994968	0.0187722	0.180221	5.01872	2.45737	0.016425	0.633128	-3.15496	1.78449	1.78449
FGF10	-0.150841	-0.258537	-0.0431448	5.32997	-2.79246	0.00670756	0.633128	-2.59524	2.17344	-2.17344
FMO4	-0.202135	-0.354077	-0.0501924	8.4036	-2.65234	0.00984215	0.633128	-2.83596	2.00691	-2.00691
FOXJ2	-0.151806	-0.262496	-0.0411158	9.36098	-2.73431	0.00787669	0.633128	-2.69628	2.10366	-2.10366
FRA10AC1	-0.336841	-0.596167	-0.0775151	8.64624	-2.58968	0.0116349	0.633128	-2.94054	1.93424	-1.93424
FSD2	-0.145393	-0.253798	-0.0369885	6.48047	-2.67401	0.00928318	0.633128	-2.79934	2.0323	-2.0323
GANAB	0.248329	0.0515966	0.445062	11.1275	2.51663	0.0140952	0.633128	-3.06003	1.85093	1.85093
GAP43	0.462103	0.0925067	0.831699	12.14	2.49275	0.0149957	0.633128	-3.0985	1.82403	1.82403
GDF7	-0.159919	-0.275287	-0.044551	7.04013	-2.76365	0.00726533	0.633128	-2.6455	2.13875	-2.13875
GGTA1P	-0.480622	-0.861537	-0.0997063	8.20018	-2.5156	0.0141328	0.633128	-3.06168	1.84977	-1.84977
GLB1	0.348092	0.0918768	0.604307	9.52236	2.70867	0.00844893	0.633128	-2.7403	2.0732	2.0732
GRAMD1C	-0.601002	-1.05125	-0.150753	7.98561	-2.66128	0.00960791	0.633128	-2.82088	2.01737	-2.01737
GSDMD	0.321279	0.0780833	0.564474	8.86544	2.63387	0.0103427	0.633128	-2.86699	1.98537	1.98537
GSTK1	0.298864	0.0782647	0.519464	9.71894	2.70108	0.00862567	0.633128	-2.75329	2.06421	2.06421
GUSB	0.315088	0.0650859	0.56509	10.3706	2.51279	0.0142367	0.633128	-3.06623	1.84659	1.84659
H2AFZ	0.317163	0.0823351	0.55199	11.6968	2.69278	0.00882263	0.633128	-2.76745	2.0544	2.0544
HBZ	-0.123945	-0.224606	-0.0232826	5.5766	-2.45488	0.0165303	0.633128	-3.15892	1.78172	-1.78172
HBZP1	-0.123945	-0.224606	-0.0232826	5.5766	-2.45488	0.0165303	0.633128	-3.15892	1.78172	-1.78172
HDAC3	0.154905	0.0390396	0.27077	9.2863	2.6655	0.0094991	0.633128	-2.81375	2.02232	2.02232
HERPUD2	0.234278	0.0593635	0.409193	10.3434	2.67038	0.00937479	0.633128	-2.8055	2.02804	2.02804
HIST1H4F	-0.0957214	-0.172728	-0.0187144	4.51768	-2.47826	0.0155672	0.633128	-3.12171	1.80779	-1.80779
HPF1	0.276402	0.0759829	0.476821	9.67487	2.7496	0.00755234	0.633128	-2.66986	2.12192	2.12192
HSP90AB1	0.229343	0.0470049	0.411682	12.1634	2.5077	0.0144261	0.633128	-3.07445	1.84085	1.84085
HSPA13	0.375801	0.0941443	0.657457	10.0079	2.66015	0.00963738	0.633128	-2.8228	2.01604	2.01604
HSPA5	0.286637	0.0560999	0.517175	11.933	2.4789	0.0155414	0.633128	-3.12068	1.80851	1.80851
IBA57	-0.332675	-0.589233	-0.0761166	7.17296	-2.58524	0.0117725	0.633128	-2.94788	1.92913	-1.92913
IER3IP1	0.317152	0.079215	0.55509	9.89959	2.6575	0.00970644	0.633128	-2.82727	2.01294	2.01294
IFRD1	0.365001	0.0826743	0.647327	10.1028	2.57756	0.012014	0.633128	-2.96055	1.92031	1.92031
IL17RC	0.153283	0.0340985	0.272468	8.62141	2.56414	0.0124471	0.633128	-2.98262	1.90493	1.90493
IL26	-0.060494	-0.108298	-0.0126899	3.97026	-2.52299	0.0138638	0.633128	-3.04973	1.85812	-1.85812
IMP3	0.217858	0.0557666	0.379949	9.20785	2.67967	0.00914208	0.633128	-2.78975	2.03896	2.03896
IMPDH2	0.232119	0.0492428	0.414995	10.6393	2.53059	0.0135917	0.633128	-3.03741	1.86672	1.86672
INHBE	0.157813	0.0297875	0.285838	4.56775	2.45761	0.0164148	0.633128	-3.15458	1.78476	1.78476
INTS12	0.233062	0.055627	0.410497	9.03608	2.61878	0.0107684	0.633128	-2.89221	1.96785	1.96785
IP6K1	0.145362	0.0322435	0.25848	9.28664	2.56203	0.0125163	0.633128	-2.98608	1.90253	1.90253
ITGA9-AS1	-0.26974	-0.479328	-0.0601518	6.07326	-2.56594	0.0123883	0.633128	-2.97967	1.90699	-1.90699
ITSN1	-0.196944	-0.358076	-0.0358108	9.6532	-2.43683	0.0173099	0.633128	-3.18745	1.76171	-1.76171
JPT2	0.245706	0.0488074	0.442604	9.45514	2.48795	0.015183	0.633128	-3.1062	1.81864	1.81864
KCNC4	-0.202148	-0.355214	-0.0490808	7.62109	-2.63303	0.010366	0.633128	-2.8684	1.98439	-1.98439
KCTD1	-0.217537	-0.393042	-0.0420327	8.90395	-2.47123	0.0158512	0.633128	-3.13292	1.79994	-1.79994
KCTD20	0.232237	0.0527592	0.411714	9.53902	2.57981	0.0119428	0.633128	-2.95684	1.92289	1.92289
KIAA1586	0.310351	0.0600263	0.560675	5.69569	2.47182	0.0158271	0.633128	-3.13198	1.8006	1.8006
KIAA1671	-0.385584	-0.668909	-0.10226	8.83019	-2.71333	0.00834227	0.633128	-2.73233	2.07872	-2.07872
KMT5A	0.131763	0.0303779	0.233148	8.11975	2.59112	0.0115908	0.633128	-2.93817	1.93589	1.93589
KRT12	-0.13765	-0.246302	-0.0289975	5.1127	-2.52583	0.0137614	0.633128	-3.04512	1.86134	-1.86134
KRT25	-0.12018	-0.214746	-0.0256133	5.02388	-2.53374	0.0134802	0.633128	-3.03228	1.8703	-1.8703
KRTAP4-2	-0.178217	-0.309846	-0.0465879	6.36623	-2.69938	0.00866551	0.633128	-2.75618	2.06221	-2.06221
KRTAP5-8	0.123593	0.0286769	0.218509	8.64743	2.5961	0.0114385	0.633128	-2.92992	1.94163	1.94163
L3MBTL2	-0.113586	-0.200559	-0.0266124	9.40362	-2.60379	0.0112074	0.633128	-2.91717	1.9505	-1.9505
LCA5	-0.218271	-0.38333	-0.0532129	6.75104	-2.63649	0.0102702	0.633128	-2.86259	1.98842	-1.98842
LINC00261	-0.0932489	-0.168383	-0.0181146	6.13307	-2.47442	0.0157217	0.633128	-3.12784	1.8035	-1.8035
LINC00668	-0.14013	-0.254147	-0.0261138	7.47285	-2.45037	0.0167219	0.633128	-3.16606	1.77671	-1.77671
LINC00909	0.326282	0.0733619	0.579203	8.79354	2.57204	0.0121907	0.633128	-2.96965	1.91397	1.91397
LINC01517	-0.0562335	-0.101707	-0.0107602	3.88128	-2.4655	0.016086	0.633128	-3.14204	1.79355	-1.79355
LINC01833	-0.139462	-0.24016	-0.038763	7.36151	-2.76121	0.00731447	0.633128	-2.64974	2.13582	-2.13582
LINC02511	-0.0858307	-0.14796	-0.0237012	4.52404	-2.75431	0.007455	0.633128	-2.6617	2.12755	-2.12755
LMAN2	0.275995	0.0754261	0.476565	8.99925	2.7435	0.00768023	0.633128	-2.68041	2.11463	2.11463
LPCAT3	0.200348	0.0475442	0.353153	7.71084	2.61408	0.0109045	0.633128	-2.90006	1.96239	1.96239
LRFN1	-0.130644	-0.232025	-0.0292624	7.11849	-2.5692	0.0122821	0.633128	-2.97431	1.91073	-1.91073
LRIG2	-0.258627	-0.463459	-0.0537943	9.15278	-2.51734	0.0140691	0.633128	-3.05887	1.85173	-1.85173
MAFG-DT	0.151861	0.0366548	0.267067	7.48059	2.62808	0.0105043	0.633128	-2.87669	1.97863	1.97863
MAGEA3	-0.120219	-0.21804	-0.0223973	5.8538	-2.45022	0.0167283	0.633128	-3.16629	1.77655	-1.77655
MAGEA6	-0.120219	-0.21804	-0.0223973	5.8538	-2.45022	0.0167283	0.633128	-3.16629	1.77655	-1.77655
MAGEC2	-0.14841	-0.258322	-0.038497	6.35398	-2.69204	0.00884026	0.633128	-2.7687	2.05354	-2.05354
MAK16	0.2732	0.0541979	0.492202	8.79934	2.48714	0.0152147	0.633128	-3.1075	1.81774	1.81774
MANF	0.286234	0.0740149	0.498453	10.0118	2.68908	0.00891159	0.633128	-2.77374	2.05004	2.05004
MAOA	-0.499372	-0.886102	-0.112642	9.12022	-2.57445	0.0121134	0.633128	-2.96568	1.91673	-1.91673
MAST4	-0.343352	-0.615649	-0.0710551	9.24028	-2.51399	0.0141921	0.633128	-3.06428	1.84795	-1.84795
MBD1	0.167279	0.041703	0.292854	9.63906	2.65584	0.00974979	0.633128	-2.83006	2.011	2.011
MCTS1	0.261616	0.0554307	0.467801	9.07631	2.52973	0.0136221	0.633128	-3.0388	1.86576	1.86576
MED17	0.261972	0.0722319	0.451712	9.38971	2.75273	0.00748754	0.633128	-2.66444	2.12566	2.12566
METTL21C	-0.0822094	-0.149626	-0.0147931	4.14692	-2.43122	0.017559	0.633128	-3.19629	1.7555	-1.7555
METTL23	0.227271	0.0441415	0.410401	9.62079	2.4743	0.0157264	0.633128	-3.12802	1.80337	1.80337
METTL2A	0.367862	0.100025	0.635698	9.34272	2.73831	0.00779062	0.633128	-2.68937	2.10843	2.10843
METTL2B	0.367862	0.100025	0.635698	9.34272	2.73831	0.00779062	0.633128	-2.68937	2.10843	2.10843
MEX3C	0.358895	0.0719862	0.645804	9.48867	2.49397	0.0149485	0.633128	-3.09654	1.8254	1.8254
MFSD6L	0.101451	0.0184533	0.184449	7.08992	2.43701	0.0173018	0.633128	-3.18716	1.76191	1.76191
MGAT2	0.283823	0.0585867	0.509059	9.07657	2.51233	0.0142536	0.633128	-3.06697	1.84608	1.84608
MICALL2	0.482728	0.136523	0.828934	8.87232	2.77994	0.0069448	0.633128	-2.61712	2.15834	2.15834
MIR4647	0.264139	0.0730964	0.455182	9.85267	2.75657	0.00740855	0.633128	-2.65777	2.13027	2.13027
MIR6755	0.266216	0.0735341	0.458898	8.91778	2.75461	0.00744871	0.633128	-2.66117	2.12792	2.12792
MIR6847	0.293605	0.0649761	0.522234	8.98632	2.56035	0.0125717	0.633128	-2.98883	1.90061	1.90061
MIR6850	0.223091	0.0429143	0.403268	12.4787	2.4686	0.0159586	0.633128	-3.13711	1.797	1.797
MKX	-0.226673	-0.403604	-0.0497419	4.2895	-2.55425	0.0127751	0.633128	-2.99883	1.89364	-1.89364
MMADHC	0.308288	0.0753162	0.541261	10.7459	2.63828	0.0102211	0.633128	-2.8596	1.9905	1.9905
MMP24	-0.205147	-0.372657	-0.0376374	7.59038	-2.4417	0.0170963	0.633128	-3.17977	1.7671	-1.7671
MORN3	0.24548	0.0692474	0.421713	7.88907	2.77714	0.00699904	0.633128	-2.62201	2.15496	2.15496
MRPL14	0.236546	0.0545455	0.418547	9.21844	2.59126	0.0115865	0.633128	-2.93794	1.93605	1.93605
MRPL22	0.228282	0.0519596	0.404605	8.50543	2.58126	0.0118973	0.633128	-2.95446	1.92455	1.92455
MRPL32	0.289895	0.0643211	0.515468	9.89461	2.56224	0.0125095	0.633128	-2.98574	1.90276	1.90276
MRPL49	0.22331	0.0620783	0.384541	10.0598	2.76137	0.00731105	0.633128	-2.64944	2.13602	2.13602
MRPS33	0.261553	0.0476531	0.475453	10.007	2.4379	0.0172627	0.633128	-3.18576	1.76289	1.76289
MRVI1	-0.408295	-0.734681	-0.0819085	9.31528	-2.49407	0.0149444	0.633128	-3.09637	1.82552	-1.82552
MSC	0.171802	0.047677	0.295927	5.67452	2.75954	0.0073482	0.633128	-2.65263	2.13382	2.13382
MTCH2	0.244343	0.0442091	0.444476	10.3935	2.43415	0.0174286	0.633128	-3.19168	1.75874	1.75874
MTFR1	0.225196	0.0460146	0.404378	8.81218	2.50573	0.0144998	0.633128	-3.07761	1.83864	1.83864
NAT2	-0.162142	-0.285545	-0.03874	6.54478	-2.61963	0.010744	0.633128	-2.89079	1.96883	-1.96883
NDRG2	-0.562808	-0.997918	-0.127698	11.6461	-2.57886	0.0119729	0.633128	-2.95841	1.9218	-1.9218
NDUFAF3	0.231341	0.0433386	0.419343	9.60398	2.45333	0.0165957	0.633128	-3.16137	1.78001	1.78001
NEU1	0.339874	0.0929672	0.586781	9.07483	2.74443	0.00766058	0.633128	-2.6788	2.11574	2.11574
NHLRC2	-0.240358	-0.427784	-0.0529315	7.625	-2.55679	0.0126901	0.633128	-2.99467	1.89654	-1.89654
NHSL2	-0.17098	-0.308205	-0.0337544	6.48334	-2.48415	0.0153325	0.633128	-3.11228	1.81439	-1.81439
NOG	-0.360847	-0.650864	-0.0708305	5.40817	-2.48066	0.0154709	0.633128	-3.11786	1.81048	-1.81048
NRG3	-0.548796	-0.956644	-0.140949	6.18372	-2.68275	0.00906596	0.633128	-2.78451	2.04259	-2.04259
NTRK3	-0.373184	-0.642417	-0.10395	9.49003	-2.76351	0.00726804	0.633128	-2.64573	2.13858	-2.13858
NUDT22	0.213565	0.0523634	0.374767	9.09289	2.64136	0.0101369	0.633128	-2.85442	1.9941	1.9941
NUP54	0.272951	0.0707128	0.475188	9.03101	2.69085	0.00886899	0.633128	-2.77074	2.05213	2.05213
NXPH3	-0.198724	-0.359518	-0.0379298	8.3874	-2.46404	0.0161466	0.633128	-3.14437	1.79192	-1.79192
OLFM1	-0.760546	-1.36753	-0.153558	10.2891	-2.49812	0.0147889	0.633128	-3.08987	1.83007	-1.83007
OSTC	0.332011	0.0951135	0.568908	10.0946	2.79421	0.00667488	0.633128	-2.59217	2.17556	2.17556
OSTCP1	0.0824405	0.0212689	0.143612	4.34983	2.68694	0.00896355	0.633128	-2.77739	2.04752	2.04752
OTUD4	0.228383	0.0620824	0.394683	9.83638	2.73803	0.00779665	0.633128	-2.68986	2.10809	2.10809
PAQR8	-0.512485	-0.899974	-0.124996	9.51303	-2.63688	0.0102596	0.633128	-2.86195	1.98887	-1.98887
PCDHB12	0.250512	0.0638021	0.437222	7.87591	2.67503	0.0092576	0.633128	-2.79761	2.0335	2.0335
PCNP	0.270292	0.0752048	0.465379	11.1308	2.76231	0.00729222	0.633128	-2.64782	2.13714	2.13714
PCOLCE2	0.915003	0.169598	1.66041	7.4594	2.44736	0.0168512	0.633128	-3.17083	1.77337	1.77337
PCSK2	-0.61784	-1.12303	-0.112652	6.46297	-2.43832	0.0172443	0.633128	-3.1851	1.76335	-1.76335
PDAP1	0.287203	0.0655169	0.508889	9.90767	2.58296	0.0118438	0.633128	-2.95165	1.92651	1.92651
PDE4DIP	-0.465499	-0.841499	-0.0894996	9.4574	-2.46831	0.0159707	0.633128	-3.13758	1.79668	-1.79668
PDLIM4	0.743477	0.156182	1.33077	9.09893	2.52394	0.0138294	0.633128	-3.04819	1.8592	1.8592
PDPR	-0.287347	-0.497477	-0.0772166	9.80728	-2.72637	0.00804987	0.633128	-2.70993	2.09421	-2.09421
PGM2	0.429822	0.118702	0.740942	8.75182	2.75441	0.00745301	0.633128	-2.66153	2.12767	2.12767
PHF19	0.291508	0.0623768	0.52064	9.50453	2.53649	0.0133836	0.633128	-3.0278	1.87343	1.87343
PHF23	0.226412	0.0467857	0.406038	9.4245	2.51303	0.0142278	0.633128	-3.06585	1.84686	1.84686
PHTF2	0.291345	0.0570744	0.525616	9.02336	2.47946	0.0155189	0.633128	-3.11978	1.80914	1.80914
PLPP3	-0.385781	-0.671653	-0.0999089	11.8964	-2.69052	0.00887687	0.633128	-2.77129	2.05174	-2.05174
PODXL	0.52549	0.142138	0.908842	9.91549	2.73297	0.00790564	0.633128	-2.69858	2.10206	2.10206
POLR1C	0.1739	0.0443942	0.303405	8.31594	2.67718	0.0092038	0.633128	-2.79396	2.03603	2.03603
POP7	0.26262	0.0489402	0.476299	9.3116	2.45037	0.0167219	0.633128	-3.16606	1.77671	1.77671
PPA2	0.261917	0.0686943	0.45514	9.086	2.70255	0.00859124	0.633128	-2.75078	2.06594	2.06594
PRDM16	-0.520474	-0.947221	-0.093726	6.55822	-2.43162	0.0175412	0.633128	-3.19566	1.75594	-1.75594
PRKAA2	-0.474749	-0.826991	-0.122507	7.63084	-2.68714	0.00895876	0.633128	-2.77705	2.04775	-2.04775
PRKRA	0.258973	0.0539313	0.464015	9.94459	2.51814	0.0140399	0.633128	-3.05758	1.85264	1.85264
PRM2	0.120403	0.0250509	0.215756	5.42794	2.51753	0.0140622	0.633128	-3.05857	1.85194	1.85194
PRODH	-0.547747	-0.977979	-0.117515	8.67353	-2.53831	0.0133201	0.633128	-3.02484	1.87549	-1.87549
PROM2	0.146498	0.0346746	0.258322	8.63204	2.61196	0.0109662	0.633128	-2.90358	1.95995	1.95995
PSD2	-0.597825	-1.0877	-0.107951	9.25281	-2.43309	0.0174757	0.633128	-3.19335	1.75756	-1.75756
PSMA1	0.204655	0.0536117	0.355699	11.1855	2.7014	0.00861818	0.633128	-2.75275	2.06458	2.06458
PSMA3	0.275949	0.0548069	0.49709	10.6907	2.48785	0.0151865	0.633128	-3.10635	1.81854	1.81854
PSMC2	0.245506	0.0580635	0.432949	11.4629	2.61133	0.0109846	0.633128	-2.90463	1.95921	1.95921
PSMD2	0.235239	0.0468397	0.423637	10.4276	2.48942	0.0151254	0.633128	-3.10384	1.82029	1.82029
PSPHP1	1.09504	0.252145	1.93793	8.55219	2.59015	0.0116206	0.633128	-2.93978	1.93477	1.93477
PTPN12	0.288663	0.0559913	0.521334	10.0843	2.47352	0.0157581	0.633128	-3.12927	1.80249	1.80249
QRICH1	0.142507	0.040299	0.244716	9.73377	2.77983	0.006947	0.633128	-2.61732	2.1582	2.1582
R3HDM2	-0.262626	-0.46812	-0.0571325	9.96142	-2.54804	0.0129848	0.633128	-3.00897	1.88657	-1.88657
RABGAP1L	-0.295397	-0.515404	-0.0753898	9.46645	-2.67693	0.00921018	0.633128	-2.7944	2.03573	-2.03573
RBM12	0.304406	0.0555582	0.553255	8.79005	2.43886	0.0172207	0.633128	-3.18425	1.76395	1.76395
RCC1L	0.239926	0.0576541	0.422199	9.10534	2.62437	0.010609	0.633128	-2.88289	1.97433	1.97433
RER1	0.26885	0.0636806	0.47402	10.2547	2.61255	0.0109489	0.633128	-2.9026	1.96063	1.96063
RFC2	0.352272	0.0634972	0.641046	8.82254	2.43213	0.0175184	0.633128	-3.19486	1.7565	1.7565
RFPL3S	-0.163581	-0.295702	-0.0314594	6.09865	-2.46846	0.0159643	0.633128	-3.13733	1.79685	-1.79685
RHBDL3	-0.276014	-0.500564	-0.0514644	8.05964	-2.45068	0.0167088	0.633128	-3.16557	1.77706	-1.77706
RIMKLB	-0.268465	-0.47722	-0.0597103	9.21016	-2.564	0.0124515	0.633128	-2.98284	1.90478	-1.90478
RMC1	0.187018	0.0371105	0.336926	8.24834	2.4873	0.0152085	0.633128	-3.10724	1.81791	1.81791
RN7SL587P	-0.229731	-0.408463	-0.0509997	7.40268	-2.56263	0.0124965	0.633128	-2.98509	1.90321	-1.90321
RNASEH2B	-0.174904	-0.314964	-0.0348448	8.38548	-2.48975	0.0151125	0.633128	-3.10331	1.82066	-1.82066
RNF145	0.309087	0.0685137	0.549661	10.8321	2.56154	0.0125327	0.633128	-2.98689	1.90196	1.90196
RNF216	0.228513	0.0471254	0.4099	8.78068	2.51172	0.0142763	0.633128	-3.06796	1.84539	1.84539
RNU6-913P	0.0876426	0.0161362	0.159149	4.55372	2.44364	0.0170117	0.633128	-3.1767	1.76925	1.76925
RORA	-0.475189	-0.831644	-0.118735	9.47729	-2.65785	0.00969732	0.633128	-2.82668	2.01335	-2.01335
RPL8	0.223091	0.0429143	0.403268	12.4787	2.4686	0.0159586	0.633128	-3.13711	1.797	1.797
RPS3A	0.19739	0.0356271	0.359153	13.2851	2.43284	0.0174867	0.633128	-3.19374	1.75729	1.75729
RPS3AP26	0.19739	0.0356271	0.359153	13.2851	2.43284	0.0174867	0.633128	-3.19374	1.75729	1.75729
RPS3AP47	0.19739	0.0356271	0.359153	13.2851	2.43284	0.0174867	0.633128	-3.19374	1.75729	1.75729
RPS3AP5	0.19739	0.0356271	0.359153	13.2851	2.43284	0.0174867	0.633128	-3.19374	1.75729	1.75729
RPS3AP6	0.19739	0.0356271	0.359153	13.2851	2.43284	0.0174867	0.633128	-3.19374	1.75729	1.75729
S1PR1	-0.392185	-0.691589	-0.0927803	8.70601	-2.61156	0.0109778	0.633128	-2.90425	1.95948	-1.95948
SAGE1	-0.1181	-0.212786	-0.0234145	4.811	-2.48676	0.0152295	0.633128	-3.1081	1.81732	-1.81732
SAMD13	-0.295826	-0.520302	-0.0713499	7.64997	-2.62745	0.010522	0.633128	-2.87774	1.9779	-1.9779
SAMD9	0.546834	0.137085	0.956583	7.43092	2.66075	0.00962161	0.633128	-2.82177	2.01675	2.01675
SDF2	0.194356	0.0500244	0.338687	8.90698	2.68475	0.00901696	0.633128	-2.78111	2.04494	2.04494
SELENOH	0.247364	0.0558969	0.43883	10.6942	2.57579	0.0120706	0.633128	-2.96348	1.91827	1.91827
SENP2	0.167514	0.0371667	0.29786	8.62001	2.56222	0.01251	0.633128	-2.98577	1.90274	1.90274
SERPINH1	0.445666	0.10574	0.785591	10.1174	2.61392	0.0109089	0.633128	-2.90031	1.96222	1.96222
SETDB2	-0.215872	-0.372485	-0.0592601	6.9613	-2.74814	0.0075828	0.633128	-2.67239	2.12017	-2.12017
SFRP1	-0.683536	-1.23897	-0.1281	7.32048	-2.45355	0.0165865	0.633128	-3.16102	1.78024	-1.78024
SGCB	0.240507	0.0683643	0.412649	10.825	2.78552	0.00683806	0.633128	-2.60737	2.16507	2.16507
SGIP1	-0.494438	-0.869709	-0.119166	6.65583	-2.62684	0.0105391	0.633128	-2.87876	1.9772	-1.9772
SGMS1-AS1	-0.130764	-0.229714	-0.0318149	5.75796	-2.63477	0.0103176	0.633128	-2.86548	1.98642	-1.98642
SH3BGRL2	-0.338609	-0.604405	-0.0728129	7.60498	-2.5399	0.0132647	0.633128	-3.02225	1.8773	-1.8773
SHPK	0.145113	0.0291747	0.26105	7.51084	2.49544	0.0148917	0.633128	-3.09418	1.82706	1.82706
SKIV2L	0.183853	0.0369582	0.330748	9.23248	2.49535	0.0148951	0.633128	-3.09432	1.82696	1.82696
SLC14A1	-0.978317	-1.75888	-0.197753	6.28112	-2.49884	0.0147611	0.633128	-3.08871	1.83088	-1.83088
SLC16A9	-0.480246	-0.869048	-0.091443	8.53305	-2.46264	0.0162045	0.633128	-3.14659	1.79036	-1.79036
SLC22A31	0.130163	0.0289861	0.231339	7.32991	2.56492	0.0124215	0.633128	-2.98134	1.90583	1.90583
SLC25A18	-0.55942	-1.00325	-0.115585	9.4897	-2.51295	0.0142307	0.633128	-3.06597	1.84677	-1.84677
SLC26A8	-0.19312	-0.349081	-0.0371603	5.77397	-2.46878	0.0159514	0.633128	-3.13683	1.7972	-1.7972
SLC2A11	-0.189053	-0.33254	-0.0455646	7.21858	-2.62685	0.0105389	0.633128	-2.87875	1.9772	-1.9772
SLC30A1	0.309859	0.0672387	0.55248	10.0536	2.54627	0.0130453	0.633128	-3.01187	1.88454	1.88454
SLC35B2	0.264139	0.0730964	0.455182	9.85267	2.75657	0.00740855	0.633128	-2.65777	2.13027	2.13027
SLC37A4	0.1736	0.0410247	0.306176	8.18868	2.61069	0.0110035	0.633128	-2.9057	1.95847	1.95847
SMAD2	0.201804	0.0415878	0.362021	9.48948	2.51125	0.0142935	0.633128	-3.06871	1.84486	1.84486
SMAD3	-0.221797	-0.40356	-0.0400343	9.02259	-2.43287	0.0174855	0.633128	-3.1937	1.75732	-1.75732
SMIM19	0.235814	0.0497501	0.421879	9.79694	2.52682	0.0137258	0.633128	-3.04351	1.86246	1.86246
SNORC	-0.470309	-0.853805	-0.0868127	7.63131	-2.44506	0.0169504	0.633128	-3.17446	1.77082	-1.77082
SNRPB	0.339682	0.0631498	0.616214	10.9879	2.44903	0.0167793	0.633128	-3.16818	1.77523	1.77523
SNRPC	0.171458	0.0339722	0.308945	10.0647	2.48638	0.0152446	0.633128	-3.10872	1.81688	1.81688
SNRPD1	0.358285	0.100968	0.615601	10.0332	2.77605	0.00702008	0.633128	-2.6239	2.15366	2.15366
SNX17	0.22291	0.058661	0.38716	10.263	2.70579	0.00851563	0.633128	-2.74524	2.06978	2.06978
SPCS1	0.25995	0.0585875	0.461313	11.5546	2.57382	0.0121333	0.633128	-2.96671	1.91602	1.91602
SS18L2	0.169807	0.0304029	0.30921	9.10934	2.42855	0.0176784	0.633128	-3.20048	1.75256	1.75256
SSBP1	0.292233	0.0800667	0.504399	11.1816	2.74613	0.00762494	0.633128	-2.67587	2.11776	2.11776
STIP1	0.278626	0.077884	0.479368	9.2889	2.76727	0.00719296	0.633128	-2.6392	2.14309	2.14309
STOX1	-0.273957	-0.498645	-0.0492687	6.60483	-2.43091	0.0175726	0.633128	-3.19677	1.75516	-1.75516
SUGT1P3	-0.124136	-0.222241	-0.0260308	4.33092	-2.52274	0.0138725	0.633128	-3.05013	1.85784	-1.85784
SURF4	0.28601	0.0803313	0.491688	10.5617	2.77242	0.00709103	0.633128	-2.63023	2.14929	2.14929
SYNPO2	-0.418853	-0.748222	-0.0894844	7.77531	-2.5354	0.0134218	0.633128	-3.02958	1.87219	-1.87219
TAGLN2	0.352373	0.0717322	0.633014	11.1023	2.50334	0.0145902	0.633128	-3.08148	1.83594	1.83594
TAGLN2P1	0.352373	0.0717322	0.633014	11.1023	2.50334	0.0145902	0.633128	-3.08148	1.83594	1.83594
TAS2R10	-0.371739	-0.671227	-0.0722523	6.01483	-2.47473	0.0157091	0.633128	-3.12734	1.80385	-1.80385
TBCC	0.190458	0.0502896	0.330626	8.58237	2.70905	0.0084403	0.633128	-2.73966	2.07364	2.07364
TBL2	0.273009	0.0697461	0.476271	9.58128	2.67785	0.00918715	0.633128	-2.79283	2.03682	2.03682
TIMM8B	0.239399	0.0580411	0.420757	11.1244	2.6318	0.0104	0.633128	-2.87045	1.98297	1.98297
TLE6	0.182542	0.0469761	0.318109	6.93904	2.6846	0.00902069	0.633128	-2.78137	2.04476	2.04476
TMA16	0.403461	0.107409	0.699513	5.52494	2.71707	0.00825732	0.633128	-2.72591	2.08316	2.08316
TMEM115	0.202971	0.0442472	0.361694	8.33066	2.54953	0.0129344	0.633128	-3.00655	1.88825	1.88825
TMEM171	0.142721	0.0312701	0.254173	6.33546	2.55312	0.0128129	0.633128	-3.00067	1.89235	1.89235
TMEM182	0.191849	0.0510782	0.332619	6.57179	2.71716	0.00825545	0.633128	-2.72577	2.08326	2.08326
TMEM192	0.43994	0.104831	0.775049	9.15658	2.61743	0.0108074	0.633128	-2.89447	1.96628	1.96628
TMEM60	0.229526	0.0450977	0.413954	9.76609	2.48126	0.0154472	0.633128	-3.11691	1.81115	1.81115
TMEM70	0.378463	0.0855806	0.671346	9.82884	2.57631	0.012054	0.633128	-2.96262	1.91887	1.91887
TMEM87A	0.264309	0.0755047	0.453113	10.3295	2.79105	0.00673385	0.633128	-2.5977	2.17174	2.17174
TOMM6	0.178087	0.0403926	0.315781	11.1601	2.5786	0.0119813	0.633128	-2.95885	1.92149	1.92149
TOP1MT	0.339185	0.0823839	0.595986	7.59137	2.63334	0.0103572	0.633128	-2.86787	1.98476	1.98476
TP53I13	0.22218	0.0400992	0.40426	8.1924	2.43281	0.017488	0.633128	-3.19379	1.75726	1.75726
TRAPPC11	0.312821	0.0819614	0.54368	8.76077	2.70157	0.00861419	0.633128	-2.75246	2.06479	2.06479
TRIOBP	-0.205084	-0.371935	-0.0382344	9.56619	-2.45061	0.0167118	0.633128	-3.16569	1.77698	-1.77698
TRIP12	0.197206	0.0393749	0.355038	10.4314	2.49112	0.0150589	0.633128	-3.10111	1.82221	1.82221
TRIP6	0.3368	0.0934207	0.580179	10.2967	2.75903	0.00735859	0.633128	-2.65352	2.1332	2.1332
TSPAN16	0.11421	0.02244	0.205979	5.52646	2.48125	0.0154474	0.633128	-3.11692	1.81115	1.81115
TTL	0.235221	0.0503839	0.420057	9.22199	2.5372	0.0133589	0.633128	-3.02665	1.87423	1.87423
TUBGCP6	-0.311818	-0.549327	-0.0743102	7.28341	-2.61752	0.0108047	0.633128	-2.89431	1.96639	-1.96639
TXNDC5	0.319957	0.0756675	0.564246	10.4912	2.61129	0.0109859	0.633128	-2.9047	1.95917	1.95917
TXNL1	0.246068	0.0513086	0.440827	10.8375	2.51898	0.0140093	0.633128	-3.05623	1.85358	1.85358
UBE2E1	0.22234	0.0402894	0.40439	11.8265	2.43497	0.0173923	0.633128	-3.19039	1.75964	1.75964
UBXN7-AS1	-0.331107	-0.59613	-0.0660836	6.96376	-2.49087	0.0150686	0.633128	-3.10151	1.82193	-1.82193
UFSP2	0.32819	0.0717284	0.584651	8.9114	2.55135	0.0128726	0.633128	-3.00357	1.89034	1.89034
UMPS	0.247257	0.0556267	0.438887	8.67918	2.57248	0.0121764	0.633128	-2.96892	1.91448	1.91448
USP32	-0.284596	-0.516419	-0.0527735	10.53	-2.4476	0.0168407	0.633128	-3.17044	1.77364	-1.77364
USP32P2	-0.284596	-0.516419	-0.0527735	10.53	-2.4476	0.0168407	0.633128	-3.17044	1.77364	-1.77364
USP42	0.232649	0.0606882	0.40461	8.94112	2.69736	0.00871334	0.633128	-2.75963	2.05981	2.05981
UTP25	-0.202961	-0.355097	-0.0508253	8.04025	-2.6598	0.00964638	0.633128	-2.82338	2.01564	-2.01564
VOPP1	0.683495	0.153322	1.21367	11.3836	2.57031	0.0122464	0.633128	-2.97249	1.91199	1.91199
WDR12	0.217613	0.0476737	0.387552	9.55186	2.55305	0.0128155	0.633128	-3.0008	1.89226	1.89226
WDR25	0.186629	0.0464032	0.326854	7.06553	2.6535	0.0098115	0.633128	-2.83401	2.00827	2.00827
WFDC11	0.0895186	0.0234897	0.155548	6.26322	2.703	0.00858057	0.633128	-2.75	2.06648	2.06648
WIPI2	0.220818	0.0451186	0.396518	10.4799	2.50571	0.0145005	0.633128	-3.07765	1.83862	1.83862
WNT2	-0.150769	-0.272279	-0.029259	6.51546	-2.47382	0.0157461	0.633128	-3.1288	1.80283	-1.80283
XKR8	0.125217	0.0290155	0.221418	9.70462	2.59507	0.0114698	0.633128	-2.93162	1.94044	1.94044
XPO5	0.199518	0.0465417	0.352494	9.68474	2.60031	0.0113114	0.633128	-2.92294	1.94648	1.94648
XRCC5	0.253875	0.0599545	0.447795	11.2751	2.61014	0.0110195	0.633128	-2.90661	1.95784	1.95784
YKT6	0.263584	0.0582552	0.468914	10.0331	2.55939	0.0126036	0.633128	-2.99041	1.8995	1.8995
ZBTB37	-0.291983	-0.518903	-0.0650635	7.62783	-2.56539	0.0124062	0.633128	-2.98057	1.90636	-1.90636
ZBTB40	-0.137847	-0.24174	-0.033953	8.69467	-2.6453	0.0100303	0.633128	-2.84781	1.99869	-1.99869
ZC3HC1	0.238979	0.0654197	0.412538	9.38472	2.74523	0.00764366	0.633128	-2.67741	2.1167	2.1167
ZDHHC22	-0.381403	-0.681305	-0.0815017	8.1164	-2.53556	0.0134164	0.633128	-3.02933	1.87236	-1.87236
ZKSCAN4	0.175101	0.0477092	0.302493	7.79177	2.7404	0.00774589	0.633128	-2.68576	2.11093	2.11093
ZNF212	0.162246	0.0410903	0.283403	8.87107	2.66991	0.00938661	0.633128	-2.80628	2.02749	2.02749
ZNF250	0.195398	0.050653	0.340143	7.121	2.69144	0.00885485	0.633128	-2.76974	2.05282	2.05282
ZNF259P1	0.288455	0.0643356	0.512575	7.92639	2.56605	0.0123845	0.633128	-2.97948	1.90712	1.90712
ZNF282	0.167607	0.0334412	0.301772	8.75921	2.49068	0.0150761	0.633128	-3.10182	1.82171	1.82171
ZNF330	0.281412	0.0702453	0.492578	9.31805	2.65696	0.00972054	0.633128	-2.82818	2.01231	2.01231
ZNF426-DT	-0.179359	-0.323305	-0.035413	7.36882	-2.48423	0.0153294	0.633128	-3.11216	1.81448	-1.81448
ZNF503-AS1	-0.113378	-0.200838	-0.0259186	6.97042	-2.58458	0.0117933	0.633128	-2.94898	1.92836	-1.92836
ZNF571-AS1	-0.271089	-0.477255	-0.0649233	7.06101	-2.62158	0.0106884	0.633128	-2.88755	1.97109	-1.97109
ZNF585A	-0.266048	-0.456354	-0.0757431	7.79016	-2.78726	0.00680521	0.633128	-2.60434	2.16716	-2.16716
ZNF641	-0.206279	-0.365092	-0.0474651	9.09538	-2.58961	0.0116372	0.633128	-2.94066	1.93415	-1.93415
ZNF736	0.345998	0.0837051	0.608291	8.30038	2.62999	0.0104506	0.633128	-2.87348	1.98086	1.98086
ZNF786	0.189831	0.0353556	0.344307	7.35129	2.45005	0.0167356	0.633128	-3.16657	1.77636	1.77636
ZNF805	-0.268739	-0.482351	-0.0551266	8.11222	-2.50826	0.0144052	0.633128	-3.07355	1.84148	-1.84148
ZNF853	0.378375	0.0915189	0.665232	9.12322	2.62982	0.0104554	0.633128	-2.87377	1.98066	1.98066
B3GALT6	0.270071	0.0481395	0.492002	10.1469	2.4262	0.0177844	0.633762	-3.20418	1.74996	1.74996
NKX2-5	0.343115	0.0612325	0.624998	6.5888	2.42683	0.0177561	0.633762	-3.20319	1.75065	1.75065
SLC9C2	-0.142232	-0.2591	-0.0253639	4.40134	-2.42644	0.0177738	0.633762	-3.20381	1.75022	-1.75022
BSND	0.0895036	0.0157863	0.163221	7.33801	2.42069	0.0180351	0.634083	-3.21283	1.74388	1.74388
DIRAS3	0.75558	0.133223	1.37794	8.95105	2.42052	0.0180428	0.634083	-3.2131	1.7437	1.7437
DSTNP2	0.167835	0.0296297	0.30604	7.38685	2.42117	0.018013	0.634083	-3.21208	1.74441	1.74441
FAM155A	-0.401605	-0.732153	-0.071056	6.57139	-2.42232	0.0179607	0.634083	-3.21028	1.74568	-1.74568
GJB6	-0.763366	-1.39236	-0.134372	5.46523	-2.41966	0.0180822	0.634083	-3.21445	1.74275	-1.74275
HEATR3	0.228772	0.0405472	0.416997	7.60301	2.42322	0.0179194	0.634083	-3.20886	1.74668	1.74668
KLK12	0.0847653	0.0150055	0.154525	7.27444	2.42259	0.017948	0.634083	-3.20984	1.74598	1.74598
SNORD73B	0.198776	0.0352092	0.362342	13.2714	2.42291	0.0179338	0.634083	-3.20935	1.74633	1.74633
SPTLC1	0.23517	0.0413858	0.428954	10.3282	2.41953	0.018088	0.634083	-3.21465	1.74261	1.74261
SUMF1	0.284633	0.0501201	0.519147	9.31047	2.41984	0.0180741	0.634083	-3.21417	1.74294	1.74294
LRP1B	-0.496797	-0.906598	-0.0869953	7.01476	-2.41698	0.0182055	0.635096	-3.21865	1.7398	-1.7398
MIEF1	-0.252966	-0.46161	-0.0443215	9.73231	-2.41726	0.0181926	0.635096	-3.21821	1.74011	-1.74011
SLC43A3	0.323834	0.0568031	0.590865	9.06337	2.41784	0.0181656	0.635096	-3.21729	1.74075	1.74075
SLC35D2	0.309341	0.0540434	0.564638	8.85679	2.41579	0.0182606	0.635987	-3.22051	1.73849	1.73849
CYP3A5	-0.288553	-0.526788	-0.0503172	6.49708	-2.41483	0.0183049	0.635992	-3.22201	1.73743	-1.73743
MRPS17	0.651255	0.113493	1.18902	9.29221	2.41451	0.0183198	0.635992	-3.22251	1.73708	1.73708
AHCYL1	-0.402196	-0.738995	-0.0653963	12.4135	-2.38086	0.0199416	0.639226	-3.27487	1.70024	-1.70024
ALG5	0.295111	0.0506394	0.539582	9.90593	2.40671	0.0186845	0.639226	-3.23469	1.72852	1.72852
ANKRD20A17P	-0.561904	-1.03037	-0.0934334	5.34157	-2.39137	0.0194216	0.639226	-3.25858	1.71172	-1.71172
ANKRD20A8P	-0.561904	-1.03037	-0.0934334	5.34157	-2.39137	0.0194216	0.639226	-3.25858	1.71172	-1.71172
BTBD6	0.198734	0.0328636	0.364605	9.76443	2.38875	0.0195502	0.639226	-3.26265	1.70885	1.70885
C6orf62	0.196649	0.0319121	0.361386	10.9834	2.37995	0.0199869	0.639226	-3.27627	1.69925	1.69925
C7orf50	0.338681	0.0566753	0.620687	9.35624	2.39442	0.0192732	0.639226	-3.25384	1.71505	1.71505
CASS4	-0.136219	-0.24977	-0.0226693	5.01086	-2.39177	0.0194023	0.639226	-3.25796	1.71215	-1.71215
CD2BP2	0.159655	0.0275653	0.291744	9.26072	2.4098	0.0185393	0.639226	-3.22987	1.73191	1.73191
CGGBP1	0.194002	0.0317224	0.356281	11.0166	2.38347	0.0198113	0.639226	-3.27083	1.70309	1.70309
CHCHD3P3	0.273087	0.04481	0.501364	9.76952	2.3851	0.0197304	0.639226	-3.26831	1.70486	1.70486
CPB2	-0.0946836	-0.173844	-0.0155235	4.60026	-2.38471	0.0197497	0.639226	-3.26891	1.70444	-1.70444
DEPTOR	-0.345082	-0.631393	-0.0587709	7.47777	-2.40299	0.0188612	0.639226	-3.2405	1.72443	-1.72443
DNAJB11	0.224279	0.0386524	0.409905	10.2416	2.40888	0.0185823	0.639226	-3.2313	1.7309	1.7309
DPH3	0.280519	0.0472458	0.513792	9.4088	2.39754	0.0191225	0.639226	-3.249	1.71846	1.71846
EEF1B2	0.242256	0.0401972	0.444315	11.6116	2.39037	0.0194709	0.639226	-3.26014	1.71061	1.71061
EEF1B2P2	0.242256	0.0401972	0.444315	11.6116	2.39037	0.0194709	0.639226	-3.26014	1.71061	1.71061
EEF1B2P3	0.242256	0.0401972	0.444315	11.6116	2.39037	0.0194709	0.639226	-3.26014	1.71061	1.71061
EEF1B2P6	0.242256	0.0401972	0.444315	11.6116	2.39037	0.0194709	0.639226	-3.26014	1.71061	1.71061
EIF2AK1	0.206792	0.0349304	0.378653	11.0201	2.39896	0.019054	0.639226	-3.24678	1.72001	1.72001
ELOC	0.232038	0.0381634	0.425913	10.2182	2.38619	0.0196763	0.639226	-3.26661	1.70606	1.70606
ELOVL2-AS1	-0.348531	-0.638052	-0.0590101	6.41678	-2.4001	0.0189993	0.639226	-3.24501	1.72126	-1.72126
FAM151A	0.110782	0.0180381	0.203526	6.70344	2.38151	0.0199093	0.639226	-3.27387	1.70094	1.70094
FGFR1OP2	-0.27274	-0.499398	-0.0460813	9.26299	-2.39908	0.0190483	0.639226	-3.2466	1.72014	-1.72014
GEMIN4	0.1632	0.0267279	0.299673	8.35391	2.3842	0.0197748	0.639226	-3.26969	1.70389	1.70389
GNLY	0.389267	0.0657885	0.712745	6.33793	2.39922	0.0190415	0.639226	-3.24638	1.7203	1.7203
HEXA	0.255019	0.0433162	0.466722	9.90037	2.40167	0.0189241	0.639226	-3.24256	1.72299	1.72299
HNRNPH1	0.189105	0.0311827	0.347028	11.6469	2.38741	0.0196162	0.639226	-3.26473	1.70738	1.70738
KRTAP4-4	-0.0953375	-0.17504	-0.0156353	4.77012	-2.38485	0.0197429	0.639226	-3.2687	1.70459	-1.70459
LINC00844	-0.90458	-1.6592	-0.149956	8.24963	-2.38992	0.0194926	0.639226	-3.26083	1.71013	-1.71013
MED25	-0.261606	-0.479541	-0.0436716	9.61106	-2.39326	0.0193297	0.639226	-3.25565	1.71378	-1.71378
METAP1	0.159851	0.026396	0.293306	8.87023	2.38807	0.0195834	0.639226	-3.26369	1.70811	1.70811
MIR601	0.280071	0.0461689	0.513972	6.44803	2.38727	0.019623	0.639226	-3.26494	1.70723	1.70723
MRPS11	0.224028	0.0387839	0.409273	9.45376	2.41116	0.0184759	0.639226	-3.22776	1.7334	1.7334
NOL11	0.234896	0.0403191	0.429474	9.29915	2.40686	0.0186775	0.639226	-3.23446	1.72868	1.72868
PAIP1	0.225443	0.0367227	0.414163	10.0275	2.38169	0.0198999	0.639226	-3.27358	1.70115	1.70115
PCDHB18P	0.239309	0.0403592	0.43826	8.49459	2.39819	0.0190911	0.639226	-3.24798	1.71917	1.71917
REV3L	-0.393547	-0.720934	-0.066159	10.1812	-2.39663	0.019166	0.639226	-3.2504	1.71747	-1.71747
RN7SKP88	-0.318639	-0.585442	-0.051837	6.21597	-2.3811	0.0199297	0.639226	-3.2745	1.7005	-1.7005
SHISA5	0.250883	0.0427832	0.458983	10.3355	2.40363	0.0188308	0.639226	-3.23951	1.72513	1.72513
SKA1	0.231682	0.0401381	0.423226	4.73013	2.41152	0.0184587	0.639226	-3.22718	1.7338	1.7338
SLC30A5	0.265014	0.0452474	0.484781	8.68564	2.40422	0.0188026	0.639226	-3.23858	1.72578	1.72578
SLC38A4	-0.087195	-0.159612	-0.014778	4.53391	-2.40059	0.0189755	0.639226	-3.24423	1.72181	-1.72181
SLC39A12	-0.838812	-1.53605	-0.141577	6.1919	-2.39857	0.0190725	0.639226	-3.24738	1.71959	-1.71959
SLC39A6	0.370602	0.0610469	0.680157	11.0234	2.38692	0.0196405	0.639226	-3.26549	1.70685	1.70685
SMPD1	0.282742	0.0459805	0.519504	8.70312	2.38093	0.019938	0.639226	-3.27476	1.70032	1.70032
SUMF2	0.32055	0.0536848	0.587414	9.55565	2.39481	0.0192542	0.639226	-3.25323	1.71548	1.71548
TFB2M	0.292942	0.0494848	0.536399	8.68106	2.39898	0.0190529	0.639226	-3.24675	1.72004	1.72004
TNFRSF12A	0.389375	0.0667073	0.712043	9.65266	2.40591	0.0187224	0.639226	-3.23594	1.72764	1.72764
TRDN-AS1	-0.101816	-0.186564	-0.0170689	4.66986	-2.39529	0.0192309	0.639226	-3.25249	1.716	-1.716
TXNDC15	0.24801	0.0402743	0.455746	9.88045	2.38027	0.0199713	0.639226	-3.27579	1.69959	1.69959
ZBED6CL	0.266804	0.0446906	0.488918	6.17454	2.39489	0.0192505	0.639226	-3.25312	1.71556	1.71556
ZNF487	-0.379094	-0.69423	-0.0639574	6.97269	-2.39837	0.0190824	0.639226	-3.2477	1.71937	-1.71937
CDH11	0.339411	0.0547588	0.624064	10.6842	2.37727	0.0201219	0.640902	-3.28042	1.69633	1.69633
MYL1	-0.15346	-0.28217	-0.0247511	6.3475	-2.37714	0.0201287	0.640902	-3.28063	1.69619	-1.69619
PRDX4	0.364984	0.0589896	0.670978	10.839	2.37809	0.0200807	0.640902	-3.27916	1.69722	1.69722
ACTBP9	0.22829	0.036415	0.420165	9.93068	2.37212	0.0203834	0.642348	-3.28838	1.69072	1.69072
ADD3-AS1	-0.128429	-0.237616	-0.0192418	5.83498	-2.34509	0.0218049	0.642348	-3.32988	1.66145	-1.66145
ADGRE5	0.50279	0.0721206	0.93346	8.50737	2.32761	0.0227704	0.642348	-3.35651	1.64263	1.64263
ADH5	0.207922	0.0302227	0.385621	10.2604	2.33283	0.0224784	0.642348	-3.34858	1.64823	1.64823
ANAPC10	0.25977	0.0386014	0.480938	7.41161	2.34171	0.0219886	0.642348	-3.33504	1.6578	1.6578
ASH1L-AS1	0.219459	0.0330821	0.405836	8.40016	2.34762	0.0216678	0.642348	-3.326	1.66418	1.66418
ASIP	0.110906	0.0169541	0.204857	6.01676	2.35352	0.0213524	0.642348	-3.31698	1.67055	1.67055
B3GAT2	-0.760289	-1.40249	-0.118093	8.84949	-2.36036	0.0209911	0.642348	-3.30648	1.67796	-1.67796
B3GNT9	0.240658	0.0386819	0.442634	7.807	2.37557	0.0202079	0.642348	-3.28305	1.69448	1.69448
BAP1	0.156852	0.023164	0.290539	9.9923	2.33919	0.0221266	0.642348	-3.33889	1.65508	1.65508
BOD1	0.231149	0.0333385	0.428959	9.7234	2.32976	0.0226499	0.642348	-3.35325	1.64494	1.64494
CA4	-0.278506	-0.514652	-0.0423591	6.71715	-2.35136	0.0214672	0.642348	-3.32028	1.66823	-1.66823
CCDC186	-0.214528	-0.397867	-0.031189	6.35339	-2.3329	0.0224741	0.642348	-3.34846	1.64832	-1.64832
CCDC71L	0.793014	0.118897	1.46713	8.29394	2.34538	0.0217892	0.642348	-3.32944	1.66176	1.66176
CXorf40A	0.197539	0.0290833	0.365994	9.36457	2.33795	0.0221948	0.642348	-3.34078	1.65375	1.65375
CXorf40B	0.197539	0.0290833	0.365994	9.36457	2.33795	0.0221948	0.642348	-3.34078	1.65375	1.65375
CYP4F3	-0.413979	-0.765338	-0.0626208	6.3232	-2.34907	0.0215902	0.642348	-3.32379	1.66574	-1.66574
DEFB129	-0.095999	-0.177664	-0.0143343	4.79207	-2.34369	0.0218809	0.642348	-3.33202	1.65993	-1.65993
DHX16	0.163223	0.0236502	0.302797	8.9009	2.33157	0.0225486	0.642348	-3.3505	1.64688	1.64688
DTYMK	0.259423	0.0406645	0.478182	9.62807	2.36435	0.0207834	0.642348	-3.30035	1.68228	1.68228
DUSP18	-0.255061	-0.472758	-0.0373648	8.92188	-2.33593	0.0223059	0.642348	-3.34385	1.65158	-1.65158
EHD4	0.319681	0.0468531	0.59251	8.72244	2.33612	0.0222956	0.642348	-3.34356	1.65178	1.65178
EIF1B	0.220475	0.0332956	0.407655	11.1584	2.34838	0.0216271	0.642348	-3.32484	1.665	1.665
EXT2	0.228197	0.0343136	0.422081	9.51747	2.34659	0.0217238	0.642348	-3.32759	1.66306	1.66306
FAM13A-AS1	-0.155583	-0.286661	-0.0245045	7.23326	-2.36646	0.0206741	0.642348	-3.2971	1.68457	-1.68457
FASTKD2	0.243682	0.0373869	0.449977	8.70806	2.35506	0.0212704	0.642348	-3.31461	1.67222	1.67222
FKBP10	0.351339	0.0505411	0.652138	8.7423	2.32873	0.0227074	0.642348	-3.35481	1.64383	1.64383
FKBP11	0.273499	0.0389115	0.508087	8.76407	2.32444	0.0229495	0.642348	-3.36133	1.63923	1.63923
FLT3LG	0.185304	0.0293325	0.341275	7.11954	2.36868	0.0205592	0.642348	-3.29367	1.68699	1.68699
GLYCTK	0.107586	0.0169703	0.198202	6.99693	2.36712	0.02064	0.642348	-3.29609	1.68529	1.68529
GPATCH8	-0.162081	-0.299472	-0.0246889	9.28603	-2.352	0.021433	0.642348	-3.3193	1.66892	-1.66892
GRWD1	0.126816	0.0185069	0.235124	8.46609	2.33441	0.0223904	0.642348	-3.34617	1.64994	1.64994
GTF3C3	0.234802	0.0334346	0.43617	8.86451	2.32477	0.0229308	0.642348	-3.36082	1.63958	1.63958
HAT1	0.364558	0.0584927	0.670624	9.52723	2.37476	0.0202488	0.642348	-3.2843	1.6936	1.6936
HLA-DOB	-0.300373	-0.553042	-0.0477051	7.00324	-2.37016	0.0204833	0.642348	-3.29139	1.6886	-1.6886
HOXA11	0.173087	0.024691	0.321482	7.6673	2.32547	0.0228914	0.642348	-3.35977	1.64033	1.64033
HOXB8	-0.182576	-0.336163	-0.0289889	5.08518	-2.37005	0.0204893	0.642348	-3.29157	1.68847	-1.68847
HSF5	-0.103554	-0.191238	-0.0158703	4.79142	-2.35459	0.0212954	0.642348	-3.31533	1.67171	-1.67171
HSPA4	0.283763	0.0442657	0.52326	9.15862	2.36223	0.0208933	0.642348	-3.3036	1.67999	1.67999
HSPD1	0.167407	0.0244522	0.310361	12.4221	2.33476	0.0223709	0.642348	-3.34564	1.65032	1.65032
HSPD1P1	0.167407	0.0244522	0.310361	12.4221	2.33476	0.0223709	0.642348	-3.34564	1.65032	1.65032
HSPD1P4	0.167407	0.0244522	0.310361	12.4221	2.33476	0.0223709	0.642348	-3.34564	1.65032	1.65032
INTS1	0.223574	0.0327214	0.414427	9.2231	2.33556	0.0223267	0.642348	-3.34442	1.65118	1.65118
KCTD19	0.0935001	0.0133723	0.173628	6.50152	2.32646	0.022835	0.642348	-3.35825	1.6414	1.6414
LCTL	0.181383	0.0274899	0.335275	4.39159	2.34988	0.0215468	0.642348	-3.32256	1.66662	1.66662
LENEP	0.125822	0.0192892	0.232355	6.78459	2.35473	0.0212881	0.642348	-3.31512	1.67186	1.67186
LGI4	-0.43911	-0.808334	-0.0698853	8.37969	-2.3711	0.0204353	0.642348	-3.28994	1.68962	-1.68962
LINC01656	0.111097	0.0158104	0.206383	5.7372	2.32455	0.0229435	0.642348	-3.36117	1.63934	1.63934
LMAN1	0.208134	0.0308615	0.385406	11.3905	2.34083	0.0220369	0.642348	-3.33639	1.65685	1.65685
LRRC3B	-0.651621	-1.20476	-0.0984783	7.23797	-2.34869	0.0216106	0.642348	-3.32437	1.66533	-1.66533
LRRK2	-0.60445	-1.11251	-0.0963932	7.69072	-2.372	0.0203891	0.642348	-3.28855	1.6906	-1.6906
LSAMP	-0.462839	-0.853766	-0.0719124	9.85359	-2.36049	0.0209844	0.642348	-3.30628	1.6781	-1.6781
LSM6	0.221168	0.032492	0.409845	8.96135	2.33708	0.0222428	0.642348	-3.34211	1.65281	1.65281
MIR133A1	-0.0641386	-0.118095	-0.0101823	4.01732	-2.36998	0.0204927	0.642348	-3.29167	1.6884	-1.6884
MLH1	0.16728	0.0264383	0.308121	10.4478	2.36799	0.0205948	0.642348	-3.29473	1.68624	1.68624
MMAB	0.215964	0.0329122	0.399016	8.03017	2.3522	0.0214224	0.642348	-3.31899	1.66913	1.66913
MRPL17	0.247245	0.0380849	0.456404	8.956	2.35677	0.0211803	0.642348	-3.312	1.67407	1.67407
NBPF13P	-0.425234	-0.789913	-0.060555	9.09473	-2.32479	0.0229294	0.642348	-3.36079	1.63961	-1.63961
NDUFB2	0.23824	0.0367196	0.439761	11.6196	2.35702	0.0211669	0.642348	-3.31161	1.67434	1.67434
NLE1	0.179411	0.0276392	0.331182	7.75711	2.35682	0.0211776	0.642348	-3.31192	1.67412	1.67412
NOL7	0.22012	0.0324411	0.4078	10.003	2.33836	0.0221722	0.642348	-3.34015	1.65419	1.65419
NUDT6	0.221515	0.0315924	0.411438	7.93533	2.32538	0.0228962	0.642348	-3.3599	1.64024	1.64024
OGFOD3	0.310898	0.0483493	0.573447	9.08334	2.36089	0.0209636	0.642348	-3.30567	1.67854	1.67854
OXSM	0.216919	0.0317667	0.402072	8.55503	2.3358	0.0223133	0.642348	-3.34405	1.65144	1.65144
PARD6G	0.167521	0.024978	0.310064	8.04121	2.3431	0.0219128	0.642348	-3.33292	1.6593	1.6593
PDE4DIPP1	-0.425234	-0.789913	-0.060555	9.09473	-2.32479	0.0229294	0.642348	-3.36079	1.63961	-1.63961
POLE3	0.259505	0.040444	0.478567	9.56105	2.36183	0.0209145	0.642348	-3.30422	1.67955	1.67955
PPP1CA	0.258747	0.037257	0.480236	10.0964	2.3291	0.0226864	0.642348	-3.35424	1.64423	1.64423
PREB	0.206183	0.0304963	0.381869	9.19661	2.33982	0.0220923	0.642348	-3.33793	1.65576	1.65576
PSMB1	0.227032	0.0337467	0.420317	11.8768	2.34183	0.0219819	0.642348	-3.33485	1.65793	1.65793
RARRES2	0.68718	0.105993	1.26837	8.67511	2.35734	0.0211499	0.642348	-3.31111	1.67469	1.67469
RCAN1	0.547455	0.0830955	1.01181	11.524	2.35051	0.021513	0.642348	-3.32159	1.6673	1.6673
RNF168	0.259011	0.0410568	0.476965	8.43773	2.3693	0.0205274	0.642348	-3.29272	1.68766	1.68766
RNU2-52P	-0.127071	-0.234356	-0.0197866	5.87432	-2.36144	0.0209346	0.642348	-3.30481	1.67914	-1.67914
RPL17	0.283138	0.0406505	0.525626	12.7513	2.32796	0.0227504	0.642348	-3.35597	1.64301	1.64301
RPL17-C18orf32	0.283138	0.0406505	0.525626	12.7513	2.32796	0.0227504	0.642348	-3.35597	1.64301	1.64301
S100A12	-0.255666	-0.473674	-0.0376576	5.42795	-2.33812	0.0221852	0.642348	-3.34051	1.65394	-1.65394
SLC12A9	0.163448	0.0239884	0.302908	9.07903	2.33668	0.0222649	0.642348	-3.34272	1.65238	1.65238
SMIM20	0.315888	0.0481814	0.583595	9.30601	2.35256	0.0214031	0.642348	-3.31844	1.66952	1.66952
SPAAR	-0.144242	-0.266008	-0.0224757	8.00407	-2.36174	0.020919	0.642348	-3.30435	1.67946	-1.67946
SPATC1L	0.279625	0.0430965	0.516153	8.06005	2.357	0.0211678	0.642348	-3.31163	1.67433	1.67433
SPX	-0.501789	-0.928516	-0.0750624	7.26331	-2.34444	0.0218401	0.642348	-3.33087	1.66074	-1.66074
SUMO1P2	0.148671	0.0221181	0.275224	5.77709	2.34219	0.0219626	0.642348	-3.33431	1.65832	1.65832
TMED2	0.209197	0.0311423	0.387252	11.4114	2.34245	0.0219485	0.642348	-3.33392	1.6586	1.6586
TMEM126A	0.246169	0.0356924	0.456646	9.77963	2.33183	0.0225338	0.642348	-3.3501	1.64716	1.64716
TMEM54	0.310168	0.0479393	0.572397	8.70014	2.35822	0.0211036	0.642348	-3.30977	1.67564	1.67564
TPGS2	0.260433	0.0371413	0.483725	9.60314	2.32536	0.0228972	0.642348	-3.35992	1.64022	1.64022
TRADD	0.191195	0.027216	0.355173	8.64076	2.32464	0.0229381	0.642348	-3.36102	1.63944	1.63944
TRIML2	0.105681	0.0163335	0.195028	5.60386	2.35821	0.0211042	0.642348	-3.30978	1.67563	1.67563
TRMT44	0.105022	0.0154421	0.194602	7.8023	2.33742	0.0222239	0.642348	-3.34158	1.65318	1.65318
WWC3	-0.317279	-0.586129	-0.0484298	9.33065	-2.35288	0.0213862	0.642348	-3.31795	1.66986	-1.66986
YIPF3	0.22561	0.0349314	0.416288	8.81959	2.35898	0.0210637	0.642348	-3.3086	1.67647	1.67647
ZNF224	-0.26914	-0.49542	-0.0428601	8.33645	-2.37137	0.0204214	0.642348	-3.28953	1.68992	-1.68992
DDAH1	-0.278173	-0.516944	-0.0394022	11.8699	-2.32274	0.0230459	0.642559	-3.3639	1.63741	-1.63741
PCID2	0.259442	0.0368388	0.482045	8.58066	2.32368	0.0229926	0.642559	-3.36248	1.63841	1.63841
SNORD58A	0.28192	0.0398769	0.523963	12.7504	2.32221	0.0230765	0.642559	-3.36471	1.63683	1.63683
SNORD58B	0.28192	0.0398769	0.523963	12.7504	2.32221	0.0230765	0.642559	-3.36471	1.63683	1.63683
ALLC	-0.125046	-0.232491	-0.0175996	6.04121	-2.32031	0.0231848	0.64464	-3.36759	1.6348	-1.6348
TAF11	0.212781	0.0299118	0.39565	8.87047	2.31985	0.0232111	0.64464	-3.36829	1.6343	1.6343
SYMPK	-0.203863	-0.379177	-0.0285494	9.06289	-2.31841	0.0232937	0.646099	-3.37047	1.63276	-1.63276
BTN1A1	-0.124438	-0.231674	-0.0172022	5.61042	-2.31356	0.0235738	0.648078	-3.3778	1.62757	-1.62757
CPD	0.376357	0.0521528	0.700561	9.48536	2.31446	0.0235219	0.648078	-3.37645	1.62853	1.62853
FAM89A	-0.506259	-0.942303	-0.0702148	7.49985	-2.31478	0.0235031	0.648078	-3.37596	1.62888	-1.62888
MAPK14	0.143175	0.0198259	0.266525	9.26711	2.31419	0.0235374	0.648078	-3.37685	1.62824	1.62824
MIR1182	-0.506259	-0.942303	-0.0702148	7.49985	-2.31478	0.0235031	0.648078	-3.37596	1.62888	-1.62888
RRP9	0.159059	0.022055	0.296064	8.19388	2.31469	0.0235084	0.648078	-3.3761	1.62878	1.62878
SP3	0.238721	0.0329976	0.444444	10.0449	2.31353	0.0235758	0.648078	-3.37785	1.62753	1.62753
GPM6A	0.283963	0.0390919	0.528834	12.3241	2.31202	0.0236634	0.648828	-3.38013	1.62592	1.62592
UBE2Q2	0.280146	0.0386023	0.521689	9.62291	2.31236	0.0236433	0.648828	-3.37961	1.62629	1.62629
AKR1B1	0.292406	0.0401398	0.544672	11.2294	2.31097	0.0237245	0.648853	-3.38171	1.6248	1.6248
SFT2D1	0.301896	0.0414769	0.562315	10.0867	2.31128	0.0237067	0.648853	-3.38125	1.62513	1.62513
COPS6	0.2155	0.0294191	0.40158	10.5655	2.30894	0.0238433	0.65091	-3.38478	1.62263	1.62263
KCNE4	0.645995	0.0878282	1.20416	8.60068	2.30745	0.0239309	0.65091	-3.38703	1.62104	1.62104
LINC01719	-0.383532	-0.714968	-0.0520952	7.28109	-2.30711	0.023951	0.65091	-3.38754	1.62068	-1.62068
ZNF541	-0.165653	-0.308753	-0.0225534	6.57995	-2.30796	0.023901	0.65091	-3.38626	1.62158	-1.62158
ZSCAN23	-0.101766	-0.189661	-0.013871	4.42896	-2.30837	0.0238767	0.65091	-3.38564	1.62203	-1.62203
CAMSAP2	-0.206013	-0.38417	-0.0278555	10.2285	-2.30546	0.0240481	0.652726	-3.39002	1.61892	-1.61892
SF3B5	0.269969	0.036344	0.503595	10.2674	2.30389	0.0241412	0.653956	-3.39239	1.61724	1.61724
WWOX	-0.190255	-0.354912	-0.0255969	9.03496	-2.30367	0.0241542	0.653956	-3.39272	1.61701	-1.61701
CASP16P	0.093995	0.012622	0.175368	5.35723	2.30299	0.0241947	0.65423	-3.39375	1.61628	1.61628
ANKRD36	-0.167518	-0.312821	-0.0222143	8.30608	-2.29854	0.0244602	0.654454	-3.40044	1.61154	-1.61154
ANKRD36B	-0.167518	-0.312821	-0.0222143	8.30608	-2.29854	0.0244602	0.654454	-3.40044	1.61154	-1.61154
CACNA1C	-0.255106	-0.476355	-0.0338572	6.6362	-2.29883	0.0244429	0.654454	-3.40001	1.61185	-1.61185
CD81-AS1	0.132827	0.0165404	0.249113	6.82618	2.27732	0.0257631	0.654454	-3.43223	1.589	1.589
CMC1	0.305722	0.0398986	0.571546	8.18446	2.29298	0.0247958	0.654454	-3.40879	1.60562	1.60562
CSRNP3	-0.381054	-0.712934	-0.049174	8.9715	-2.28914	0.0250299	0.654454	-3.41455	1.60154	-1.60154
DAZ1	-0.612253	-1.1448	-0.0797052	6.14807	-2.29213	0.0248475	0.654454	-3.41007	1.60472	-1.60472
DAZ2	-0.612253	-1.1448	-0.0797052	6.14807	-2.29213	0.0248475	0.654454	-3.41007	1.60472	-1.60472
DAZ3	-0.612253	-1.1448	-0.0797052	6.14807	-2.29213	0.0248475	0.654454	-3.41007	1.60472	-1.60472
DAZ4	-0.612253	-1.1448	-0.0797052	6.14807	-2.29213	0.0248475	0.654454	-3.41007	1.60472	-1.60472
ETF1P1	0.261372	0.0347943	0.487949	9.55604	2.2999	0.0243788	0.654454	-3.3984	1.61299	1.61299
FIZ1	-0.15204	-0.284802	-0.0192785	9.64326	-2.28325	0.0253932	0.654454	-3.42338	1.59528	-1.59528
GDPD2	0.311629	0.0404307	0.582828	9.10505	2.29096	0.0249187	0.654454	-3.41182	1.60347	1.60347
H2AFVP1	0.274622	0.034578	0.514666	10.6089	2.28093	0.0255373	0.654454	-3.42684	1.59282	1.59282
HIST1H2APS5	0.116936	0.014682	0.219191	5.55259	2.28	0.0255952	0.654454	-3.42823	1.59184	1.59184
HOXA10-AS	0.108949	0.0142515	0.203647	4.80997	2.29378	0.0247473	0.654454	-3.4076	1.60647	1.60647
KTI12	0.229035	0.0297494	0.428321	7.42877	2.29136	0.0248945	0.654454	-3.41123	1.6039	1.6039
LANCL2	0.816001	0.10191	1.53009	10.2842	2.27827	0.0257039	0.654454	-3.43082	1.59	1.59
LINC01134	0.123964	0.0160994	0.231828	8.35221	2.29131	0.0248974	0.654454	-3.4113	1.60384	1.60384
LINC01222	-0.135633	-0.254349	-0.0169168	5.46188	-2.27784	0.0257307	0.654454	-3.43146	1.58955	-1.58955
LIX1	-0.677376	-1.27021	-0.0845431	8.46964	-2.27806	0.0257168	0.654454	-3.43113	1.58978	-1.58978
MRPS18C	0.214518	0.0279481	0.401088	9.39875	2.2924	0.0248314	0.654454	-3.40967	1.605	1.605
NDUFB5	0.280933	0.0359289	0.525937	10.5512	2.28611	0.0252163	0.654454	-3.4191	1.59832	1.59832
NT5C1B	0.0756598	0.00978355	0.141536	4.87271	2.28983	0.0249877	0.654454	-3.41352	1.60227	1.60227
OXER1	0.100877	0.0131144	0.18864	8.89908	2.29166	0.0248764	0.654454	-3.41078	1.60421	1.60421
PDE8B	-0.447696	-0.837629	-0.057764	9.48903	-2.28908	0.0250335	0.654454	-3.41464	1.60148	-1.60148
PDIA3	0.240754	0.0308002	0.450708	11.3518	2.28622	0.0252098	0.654454	-3.41894	1.59843	1.59843
PGA3	-0.230491	-0.431916	-0.0290668	6.83127	-2.28144	0.0255054	0.654454	-3.42608	1.59337	-1.59337
PGA4	-0.230491	-0.431916	-0.0290668	6.83127	-2.28144	0.0255054	0.654454	-3.42608	1.59337	-1.59337
PGA5	-0.230491	-0.431916	-0.0290668	6.83127	-2.28144	0.0255054	0.654454	-3.42608	1.59337	-1.59337
POM121	0.16505	0.0205318	0.309568	11.2361	2.27699	0.0257841	0.654454	-3.43273	1.58865	1.58865
POM121C	0.16505	0.0205318	0.309568	11.2361	2.27699	0.0257841	0.654454	-3.43273	1.58865	1.58865
POTEKP	0.136603	0.0171946	0.256012	7.51606	2.28083	0.0255437	0.654454	-3.42699	1.59272	1.59272
PPM1L	-0.390119	-0.729504	-0.0507343	7.86394	-2.29178	0.0248691	0.654454	-3.4106	1.60434	-1.60434
PRPF40A	0.183072	0.0244905	0.341654	10.7227	2.30164	0.0242752	0.654454	-3.39579	1.61484	1.61484
PRR20A	0.102952	0.0130313	0.192872	5.28955	2.28267	0.0254293	0.654454	-3.42425	1.59467	1.59467
PRR20B	0.102952	0.0130313	0.192872	5.28955	2.28267	0.0254293	0.654454	-3.42425	1.59467	1.59467
PRR20C	0.102952	0.0130313	0.192872	5.28955	2.28267	0.0254293	0.654454	-3.42425	1.59467	1.59467
PRR20D	0.102952	0.0130313	0.192872	5.28955	2.28267	0.0254293	0.654454	-3.42425	1.59467	1.59467
PRR20E	0.102952	0.0130313	0.192872	5.28955	2.28267	0.0254293	0.654454	-3.42425	1.59467	1.59467
RWDD4	0.286999	0.0374039	0.536593	8.72302	2.29251	0.0248243	0.654454	-3.4095	1.60512	1.60512
SARAF	0.276657	0.0349463	0.518367	11.8374	2.28199	0.0254715	0.654454	-3.42526	1.59395	1.59395
SEMA7A	0.234358	0.0298492	0.438867	7.75326	2.28473	0.0253014	0.654454	-3.42116	1.59686	1.59686
SIPA1L3	-0.167404	-0.313705	-0.0211035	8.79667	-2.28133	0.0255126	0.654454	-3.42625	1.59325	-1.59325
SLC22A18	0.364452	0.0485169	0.680387	8.46668	2.29991	0.0243786	0.654454	-3.39839	1.61299	1.61299
SNAPC3	0.365083	0.0470864	0.683079	8.0272	2.28895	0.0250417	0.654454	-3.41484	1.60134	1.60134
TRIB3	0.371169	0.0469763	0.695361	8.56984	2.28263	0.0254314	0.654454	-3.4243	1.59463	1.59463
TSPAN18	-0.369594	-0.692917	-0.04627	8.37356	-2.27905	0.0256545	0.654454	-3.42964	1.59084	-1.59084
XG	-0.104003	-0.195051	-0.0129549	5.06722	-2.27742	0.0257571	0.654454	-3.43209	1.5891	-1.5891
ZFAND2A	0.367703	0.0472294	0.688178	9.44229	2.28756	0.0251271	0.654454	-3.41693	1.59986	1.59986
ZNF813	0.223856	0.0298413	0.41787	5.67629	2.30039	0.0243496	0.654454	-3.39766	1.61351	1.61351
ZNF92	0.367076	0.0484444	0.685707	8.68755	2.29686	0.0245613	0.654454	-3.40297	1.60975	1.60975
ATP7B	-0.185849	-0.348842	-0.0228571	7.8218	-2.27333	0.0260152	0.655785	-3.43819	1.58477	-1.58477
CNTN1	-0.701778	-1.31726	-0.086292	8.38268	-2.27326	0.0260193	0.655785	-3.43829	1.5847	-1.5847
PCED1A	0.268495	0.0331991	0.503792	9.21876	2.27504	0.0259067	0.655785	-3.43563	1.58659	1.58659
SCG3	-0.703847	-1.32098	-0.0867127	8.30982	-2.27387	0.0259806	0.655785	-3.43737	1.58535	-1.58535
ULBP2	0.16793	0.0207183	0.315141	6.90905	2.27433	0.0259516	0.655785	-3.43669	1.58584	1.58584
ZNF316	0.17738	0.0218243	0.332936	8.15191	2.27345	0.026007	0.655785	-3.438	1.58491	1.58491
ANKRD22	-0.252993	-0.475352	-0.0306332	8.42029	-2.2684	0.0263288	0.656329	-3.44552	1.57957	-1.57957
ARL4C	0.394212	0.0472053	0.741218	10.8738	2.26495	0.0265503	0.656329	-3.45064	1.57593	1.57593
ATG5	0.231903	0.0279356	0.43587	8.61604	2.2668	0.0264315	0.656329	-3.4479	1.57788	1.57788
DEFB105A	0.102306	0.0124018	0.19221	4.82864	2.26876	0.0263058	0.656329	-3.44498	1.57995	1.57995
DEFB105B	0.102306	0.0124018	0.19221	4.82864	2.26876	0.0263058	0.656329	-3.44498	1.57995	1.57995
EPS15L1	-0.125819	-0.236602	-0.0150364	8.60446	-2.26434	0.0265898	0.656329	-3.45155	1.57529	-1.57529
FBXO22	0.252896	0.0303038	0.475488	8.28873	2.26516	0.0265369	0.656329	-3.45033	1.57615	1.57615
GNL3	0.250525	0.0299823	0.471068	9.6652	2.26478	0.0265616	0.656329	-3.4509	1.57574	1.57574
GON4L	-0.178637	-0.335383	-0.0218917	8.68108	-2.27219	0.0260873	0.656329	-3.43988	1.58357	-1.58357
MED10	0.19008	0.0232725	0.356887	9.14753	2.2719	0.0261059	0.656329	-3.44032	1.58326	1.58326
MYBPC1	-0.710989	-1.33672	-0.0852556	8.56667	-2.26538	0.0265229	0.656329	-3.45001	1.57638	-1.57638
NCKAP1	0.195671	0.0235021	0.36784	10.662	2.26589	0.0264899	0.656329	-3.44925	1.57692	1.57692
POM121B	0.246169	0.0296986	0.462639	10.043	2.26727	0.0264016	0.656329	-3.44721	1.57837	1.57837
RARS2	0.23324	0.0281174	0.438362	9.20904	2.26703	0.0264168	0.656329	-3.44756	1.57812	1.57812
SMAD1	0.34715	0.0423829	0.651916	10.4127	2.271	0.026163	0.656329	-3.44166	1.58231	1.58231
TGFBR1	0.342536	0.0418477	0.643224	10.2429	2.27121	0.0261496	0.656329	-3.44134	1.58254	1.58254
THRSP	0.0927409	0.0111832	0.174299	6.67284	2.26712	0.0264112	0.656329	-3.44743	1.57821	1.57821
UNC50	0.225817	0.027291	0.424343	9.77918	2.26781	0.0263666	0.656329	-3.4464	1.57895	1.57895
DYM	0.190445	0.0226384	0.358252	8.30398	2.26271	0.0266957	0.658189	-3.45398	1.57356	1.57356
LINC01351	-0.492921	-0.927393	-0.0584502	6.7472	-2.26196	0.0267443	0.658632	-3.45509	1.57277	-1.57277
ABRAXAS2	-0.133877	-0.253436	-0.0143173	8.53255	-2.23249	0.0287188	0.659784	-3.49859	1.54183	-1.54183
ACTR8	0.100677	0.010824	0.19053	8.66464	2.23391	0.0286208	0.659784	-3.4965	1.54332	1.54332
ADD3	-0.385319	-0.727335	-0.0433028	11.0794	-2.24616	0.0277871	0.659784	-3.47846	1.55616	-1.55616
ADGRE2	0.282129	0.0292015	0.535057	6.53199	2.22392	0.0293163	0.659784	-3.51114	1.53289	1.53289
ADHFE1	-0.281078	-0.534553	-0.027603	8.47333	-2.21085	0.030249	0.659784	-3.53022	1.51929	-1.51929
ADRM1	0.187001	0.0205086	0.353494	9.96427	2.23932	0.0282497	0.659784	-3.48854	1.54899	1.54899
AGA	0.297793	0.0293415	0.566245	8.40081	2.21165	0.0301913	0.659784	-3.52905	1.52012	1.52012
AGL	-0.322248	-0.617883	-0.0266134	9.16953	-2.17321	0.0330816	0.659784	-3.58463	1.48041	-1.48041
AIMP1	0.197393	0.0183024	0.376484	9.84616	2.19749	0.0312293	0.659784	-3.54962	1.50544	1.50544
ALG1L15P	0.193339	0.0149444	0.371733	7.23976	2.16075	0.0340691	0.659784	-3.60247	1.46764	1.46764
AMPD1	-0.0949371	-0.181526	-0.00834798	4.97943	-2.18595	0.0320981	0.659784	-3.5663	1.49352	-1.49352
AOC2	-0.0966728	-0.185401	-0.00794478	6.28824	-2.17226	0.0331566	0.659784	-3.586	1.47943	-1.47943
ARIH2	0.215113	0.0212964	0.40893	9.28391	2.21281	0.0301078	0.659784	-3.52737	1.52132	1.52132
ARL2-SNX15	0.101826	0.00796766	0.195683	7.8615	2.16298	0.0338904	0.659784	-3.59928	1.46992	1.46992
ARPC2	0.203637	0.0224546	0.384819	11.8316	2.24083	0.0281474	0.659784	-3.48633	1.55056	1.55056
ATP5MF	0.189028	0.0144142	0.363642	11.8275	2.15832	0.0342653	0.659784	-3.60595	1.46514	1.46514
ATP6AP1	0.15938	0.0155358	0.303225	11.0684	2.20907	0.0303782	0.659784	-3.53281	1.51744	1.51744
B4GALT7	0.160668	0.0121999	0.309135	8.1536	2.15757	0.0343259	0.659784	-3.60702	1.46438	1.46438
BAALC	-0.27893	-0.531956	-0.0259048	11.7488	-2.19785	0.031202	0.659784	-3.54909	1.50582	-1.50582
BAG6	0.193767	0.017922	0.369612	11.1074	2.19694	0.0312705	0.659784	-3.55042	1.50487	1.50487
BATF3	0.32796	0.0347106	0.621209	8.66066	2.22972	0.0289103	0.659784	-3.50264	1.53895	1.53895
BCAR3	-0.31296	-0.589658	-0.0362626	6.97481	-2.25502	0.0271977	0.659784	-3.46537	1.56547	-1.56547
BCL3	0.437167	0.0443199	0.830013	8.3064	2.21866	0.0296884	0.659784	-3.51882	1.52741	1.52741
BCL7B	0.208274	0.0230557	0.393493	9.07728	2.24191	0.0280738	0.659784	-3.48473	1.5517	1.5517
BRI3	0.237094	0.0177266	0.456462	10.7441	2.15484	0.0345464	0.659784	-3.6109	1.4616	1.4616
BRK1	0.169383	0.0167126	0.322054	10.7511	2.21199	0.0301669	0.659784	-3.52856	1.52047	1.52047
BTBD10	0.162127	0.014704	0.309549	9.34601	2.19259	0.0315955	0.659784	-3.55671	1.50038	1.50038
C11orf58	0.201469	0.0198355	0.383102	11.0128	2.21146	0.0302046	0.659784	-3.52932	1.51993	1.51993
C14orf93	-0.145007	-0.276177	-0.0138367	7.20787	-2.20405	0.0307446	0.659784	-3.54011	1.51223	-1.51223
C1QTNF4	-0.354545	-0.680938	-0.0281519	5.82954	-2.1657	0.0336742	0.659784	-3.5954	1.4727	-1.4727
C2CD6	-0.147364	-0.281194	-0.0135338	4.922	-2.19536	0.0313883	0.659784	-3.55271	1.50323	-1.50323
C4orf46	0.341961	0.0257815	0.65814	7.09796	2.15631	0.0344278	0.659784	-3.60881	1.46309	1.46309
C5orf22	0.229295	0.0250664	0.433523	9.04673	2.23844	0.0283099	0.659784	-3.48984	1.54806	1.54806
C6orf120	0.328592	0.0287603	0.628424	8.79073	2.18498	0.0321723	0.659784	-3.5677	1.49252	1.49252
CABCOCO1	-0.122682	-0.235022	-0.010341	4.5271	-2.17726	0.0327664	0.659784	-3.57881	1.48457	-1.48457
CALU	0.255499	0.0205082	0.490489	10.8111	2.16773	0.0335128	0.659784	-3.59248	1.47479	1.47479
CATSPER1	0.0983516	0.00929421	0.187409	7.40811	2.20181	0.0309096	0.659784	-3.54336	1.50991	1.50991
CCDC144A	-0.247563	-0.472721	-0.0224048	4.85157	-2.19213	0.0316305	0.659784	-3.55738	1.49989	-1.49989
CCDC144CP	-0.249291	-0.474911	-0.0236716	4.85025	-2.20291	0.0308279	0.659784	-3.54175	1.51106	-1.51106
CCDC25	0.208986	0.0221446	0.395826	9.30448	2.23004	0.0288887	0.659784	-3.50218	1.53927	1.53927
CCDC70	0.0988505	0.0113356	0.186365	5.48915	2.25198	0.0273989	0.659784	-3.46987	1.56227	1.56227
CCDC90B	0.228148	0.0211957	0.4351	9.57998	2.19793	0.0311964	0.659784	-3.54898	1.50589	1.50589
CCND3	0.226639	0.0170476	0.43623	9.98443	2.1559	0.0344606	0.659784	-3.60939	1.46268	1.46268
CEP350	-0.210017	-0.399844	-0.0201888	10.0532	-2.20578	0.0306181	0.659784	-3.5376	1.51402	-1.51402
CFHR3	-0.1069	-0.20296	-0.0108402	5.0101	-2.21872	0.029684	0.659784	-3.51874	1.52748	-1.52748
CFHR4	-0.107908	-0.204302	-0.0115143	5.00933	-2.23189	0.0287603	0.659784	-3.49947	1.54121	-1.54121
CHRM3	-0.586814	-1.11319	-0.0604328	7.70894	-2.22263	0.0294071	0.659784	-3.51302	1.53155	-1.53155
CHRNA3	-0.136663	-0.262298	-0.0110286	7.68505	-2.16875	0.0334323	0.659784	-3.59103	1.47583	-1.47583
CLDN2	0.0877861	0.00673419	0.168838	6.37538	2.15938	0.0341792	0.659784	-3.60442	1.46624	1.46624
CNIH3	0.703042	0.0800669	1.32602	8.3129	2.24998	0.027532	0.659784	-3.47283	1.56016	1.56016
COPB2	0.207371	0.0232143	0.391527	9.99247	2.24506	0.0278612	0.659784	-3.48009	1.555	1.555
COPS3	0.237009	0.0186118	0.455406	9.38138	2.16364	0.033838	0.659784	-3.59834	1.4706	1.4706
COX15	-0.211242	-0.398486	-0.0239974	8.8389	-2.24925	0.0275802	0.659784	-3.4739	1.5594	-1.5594
CPEB4	-0.288911	-0.555844	-0.0219773	9.87535	-2.15788	0.0343001	0.659784	-3.60656	1.4647	-1.4647
CSRP2	0.398674	0.0453623	0.751986	11.5735	2.24971	0.0275495	0.659784	-3.47322	1.55989	1.55989
CUL3	0.229591	0.0229979	0.436184	10.1548	2.21568	0.0299015	0.659784	-3.52318	1.52431	1.52431
CUL5	0.187079	0.0163322	0.357826	9.72034	2.18444	0.0322134	0.659784	-3.56848	1.49196	1.49196
CXCR5	0.120036	0.0133334	0.226738	7.05706	2.24287	0.0280089	0.659784	-3.48332	1.5527	1.5527
CYP20A1	0.218643	0.0214119	0.415874	7.59255	2.21018	0.0302975	0.659784	-3.53119	1.51859	1.51859
CYP4V2	0.304358	0.0344475	0.574268	8.62326	2.24819	0.0276515	0.659784	-3.47547	1.55828	1.55828
DBH-AS1	-0.121111	-0.232494	-0.00972757	6.72505	-2.16786	0.0335031	0.659784	-3.59231	1.47491	-1.47491
DNAJB13	-0.127742	-0.242416	-0.0130683	7.65201	-2.22094	0.0295265	0.659784	-3.51549	1.52979	-1.52979
DNAJC19	0.20646	0.0186683	0.394251	9.55234	2.19193	0.0316451	0.659784	-3.55766	1.49969	1.49969
DPY19L1P2	0.460852	0.0476923	0.874011	8.60326	2.22388	0.0293192	0.659784	-3.5112	1.53285	1.53285
EFNA4	0.211027	0.0247013	0.397353	6.3189	2.25805	0.0269992	0.659784	-3.46089	1.56865	1.56865
EIF4A3	0.20647	0.0210521	0.391888	10.5564	2.2201	0.0295862	0.659784	-3.51672	1.52891	1.52891
ETFA	0.265414	0.0253076	0.505521	9.43071	2.20388	0.0307571	0.659784	-3.54036	1.51205	1.51205
F5	-0.277508	-0.530896	-0.0241193	6.60907	-2.18351	0.0322843	0.659784	-3.56981	1.49101	-1.49101
FAM126A	0.322471	0.0259496	0.618993	10.6124	2.16821	0.0334748	0.659784	-3.59179	1.47528	1.47528
FAM131B	0.44691	0.0393209	0.854498	8.99873	2.18608	0.0320885	0.659784	-3.56612	1.49365	1.49365
FAM160B1	-0.207922	-0.398126	-0.0177171	8.25356	-2.17945	0.032597	0.659784	-3.57567	1.48682	-1.48682
FAM171A1	-0.357914	-0.68898	-0.0268485	9.66227	-2.15542	0.0344995	0.659784	-3.61007	1.46219	-1.46219
FAM200A	0.311333	0.0269743	0.595692	6.9972	2.18286	0.0323342	0.659784	-3.57075	1.49034	1.49034
FAM47E-STBD1	0.301536	0.0304488	0.572623	7.43003	2.21767	0.0297588	0.659784	-3.52027	1.52638	1.52638
FLNC	0.470361	0.0385099	0.902213	8.90895	2.17152	0.033214	0.659784	-3.58705	1.47868	1.47868
FOXP1-IT1	-0.176604	-0.337518	-0.0156894	6.71343	-2.18813	0.0319326	0.659784	-3.56316	1.49577	-1.49577
FXYD7	-0.678798	-1.30577	-0.0518236	7.28405	-2.15853	0.034248	0.659784	-3.60564	1.46537	-1.46537
GAB3	-0.255614	-0.48902	-0.022209	7.6104	-2.18344	0.0322896	0.659784	-3.56991	1.49094	-1.49094
GALNTL5	-0.101823	-0.19521	-0.00843558	4.28693	-2.17383	0.0330336	0.659784	-3.58374	1.48104	-1.48104
GAR1	0.183688	0.0188865	0.34849	9.10166	2.22222	0.0294362	0.659784	-3.51363	1.53112	1.53112
GK3P	0.148877	0.0125518	0.285203	6.7451	2.1773	0.0327629	0.659784	-3.57875	1.48462	1.48462
GLTPP1	0.25967	0.0196548	0.499685	8.1151	2.157	0.0343715	0.659784	-3.60782	1.4638	1.4638
GPRC5C	-0.225055	-0.426553	-0.0235577	7.86148	-2.22683	0.0291122	0.659784	-3.50688	1.53592	-1.53592
GRID1	-0.284559	-0.540643	-0.0284748	8.9755	-2.21542	0.0299196	0.659784	-3.52355	1.52404	-1.52404
GSTM1	-0.285915	-0.545647	-0.0261821	10.0968	-2.19471	0.0314364	0.659784	-3.55364	1.50257	-1.50257
GSTM2	-0.285915	-0.545647	-0.0261821	10.0968	-2.19471	0.0314364	0.659784	-3.55364	1.50257	-1.50257
GSTM4	-0.285915	-0.545647	-0.0261821	10.0968	-2.19471	0.0314364	0.659784	-3.55364	1.50257	-1.50257
GTF2E2	0.205108	0.0163177	0.393897	8.71916	2.16606	0.0336454	0.659784	-3.59488	1.47307	1.47307
GTPBP2	0.257565	0.0295627	0.485567	8.49351	2.25224	0.0273815	0.659784	-3.46948	1.56254	1.56254
HDHD2	0.245823	0.021762	0.469883	10.5677	2.18738	0.0319894	0.659784	-3.56424	1.49499	1.49499
HECW2-AS1	-0.0555547	-0.106706	-0.00440346	3.98727	-2.16537	0.0337002	0.659784	-3.59587	1.47237	-1.47237
HERC1	-0.202107	-0.386219	-0.0179958	8.9107	-2.18861	0.0318959	0.659784	-3.56246	1.49627	-1.49627
HOGA1	-0.288461	-0.544479	-0.0324428	6.98739	-2.24638	0.0277723	0.659784	-3.47814	1.55639	-1.55639
HSFY1	-0.125366	-0.236026	-0.0147066	4.93535	-2.2587	0.0269563	0.659784	-3.45992	1.56934	-1.56934
HSFY2	-0.125366	-0.236026	-0.0147066	4.93535	-2.2587	0.0269563	0.659784	-3.45992	1.56934	-1.56934
HSPA8	0.241821	0.0278468	0.455796	12.8677	2.2532	0.027318	0.659784	-3.46806	1.56355	1.56355
HSPE1	0.206487	0.0161669	0.396807	9.95287	2.16309	0.0338817	0.659784	-3.59912	1.47003	1.47003
HSPE1-MOB4	0.219905	0.0241213	0.415689	9.98255	2.23937	0.0282464	0.659784	-3.48847	1.54904	1.54904
HTRA2	0.170923	0.0161738	0.325672	9.71308	2.20211	0.0308869	0.659784	-3.54292	1.51023	1.51023
HYPK	0.177358	0.0182291	0.336487	9.00297	2.22213	0.0294426	0.659784	-3.51376	1.53102	1.53102
IKBIP	0.316183	0.0244282	0.607937	6.96353	2.16067	0.034076	0.659784	-3.60259	1.46755	1.46755
IL27RA	0.170424	0.0171664	0.323681	7.26489	2.21705	0.0298031	0.659784	-3.52117	1.52574	1.52574
INO80C	0.170586	0.0127666	0.328406	8.27309	2.15502	0.0345325	0.659784	-3.61065	1.46177	1.46177
KCNK2	-0.263421	-0.502041	-0.0248008	5.44132	-2.20095	0.0309725	0.659784	-3.5446	1.50902	-1.50902
KLF10	0.367705	0.036952	0.698458	9.56509	2.21648	0.0298443	0.659784	-3.52202	1.52514	1.52514
KLHL17	0.100266	0.00778611	0.192746	7.41369	2.16159	0.0340018	0.659784	-3.60127	1.4685	1.4685
KRT40	-0.0796764	-0.151344	-0.00800846	5.18753	-2.21652	0.029841	0.659784	-3.52195	1.52519	-1.52519
KRTAP17-1	-0.132249	-0.25235	-0.0121483	6.94376	-2.1954	0.0313847	0.659784	-3.55264	1.50328	-1.50328
KRTAP8-1	-0.107205	-0.206003	-0.00840614	5.87118	-2.16337	0.0338597	0.659784	-3.59873	1.47032	-1.47032
LDHA	0.320998	0.0276214	0.614375	12.8849	2.18145	0.032443	0.659784	-3.57279	1.48888	1.48888
LIMD1-AS1	-0.105978	-0.199896	-0.0120597	7.67571	-2.24974	0.0275475	0.659784	-3.47317	1.55992	-1.55992
LINC00242	0.11511	0.0121524	0.218067	5.47826	2.22906	0.0289563	0.659784	-3.50361	1.53826	1.53826
LINC00309	-0.110186	-0.210912	-0.00946005	4.37542	-2.18098	0.0324784	0.659784	-3.57346	1.4884	-1.4884
LINC00348	-0.08781	-0.165748	-0.0098722	4.23508	-2.24628	0.0277794	0.659784	-3.47829	1.55628	-1.55628
LINC00543	-0.0817238	-0.155552	-0.00789601	4.69138	-2.20697	0.0305309	0.659784	-3.53586	1.51526	-1.51526
LINC01271	0.09391	0.00847204	0.179348	5.68447	2.19143	0.0316825	0.659784	-3.55838	1.49918	1.49918
LINC01425	-0.0824473	-0.157697	-0.00719754	6.07097	-2.18443	0.0322138	0.659784	-3.56849	1.49196	-1.49196
LINC02583	0.0862028	0.00737317	0.165032	5.76486	2.18022	0.0325377	0.659784	-3.57456	1.48761	1.48761
LINC02600	-0.100218	-0.190181	-0.010255	7.00287	-2.22101	0.0295221	0.659784	-3.5154	1.52985	-1.52985
LIPF	-0.0661267	-0.124464	-0.00778903	5.37	-2.25993	0.026876	0.659784	-3.4581	1.57064	-1.57064
LSM2	0.289115	0.033244	0.544986	8.68073	2.25277	0.0273465	0.659784	-3.4687	1.5631	1.5631
MFN1	0.308524	0.0346297	0.582419	8.63214	2.24581	0.0278106	0.659784	-3.47898	1.55579	1.55579
MIR1226	0.164534	0.0128161	0.316252	9.16709	2.16215	0.033957	0.659784	-3.60047	1.46907	1.46907
MIR6738	0.279718	0.030957	0.528478	6.22184	2.24185	0.0280783	0.659784	-3.48482	1.55163	1.55163
MIS18A	0.276798	0.0302441	0.523353	8.23856	2.2383	0.0283194	0.659784	-3.49004	1.54792	1.54792
MORF4L1	0.171414	0.0147198	0.328108	12.0748	2.18103	0.0324752	0.659784	-3.5734	1.48845	1.48845
MOXD1	0.806079	0.0815296	1.53063	9.19624	2.21808	0.0297299	0.659784	-3.51968	1.52681	1.52681
MPRIPP1	0.138733	0.0111364	0.266329	6.94858	2.16775	0.0335118	0.659784	-3.59247	1.4748	1.4748
MRM3	0.171201	0.014941	0.327461	8.3837	2.18437	0.0322188	0.659784	-3.56858	1.49189	1.49189
MRPL44	0.273172	0.0211366	0.525207	8.17838	2.16094	0.0340544	0.659784	-3.6022	1.46783	1.46783
NANOGP8	-0.270105	-0.51704	-0.0231698	6.92207	-2.18081	0.0324921	0.659784	-3.57371	1.48822	-1.48822
NFKBIL1	0.142906	0.0116216	0.274191	7.66879	2.17022	0.0333162	0.659784	-3.58891	1.47734	1.47734
NKX1-2	-0.142549	-0.271601	-0.0134978	4.61505	-2.20227	0.0308757	0.659784	-3.5427	1.51038	-1.51038
NME8	-0.0872802	-0.166863	-0.0076977	4.89173	-2.18658	0.03205	0.659784	-3.56539	1.49417	-1.49417
OR11A1	-0.0855195	-0.162328	-0.00871119	5.03672	-2.21985	0.0296037	0.659784	-3.51708	1.52865	-1.52865
OR5P2	-0.14728	-0.27974	-0.0148191	6.13991	-2.21679	0.0298222	0.659784	-3.52156	1.52546	-1.52546
OVGP1	-0.146941	-0.282612	-0.0112694	8.15431	-2.15934	0.0341825	0.659784	-3.60448	1.4662	-1.4662
P2RY8	-0.159856	-0.307745	-0.0119677	6.22825	-2.15508	0.0345275	0.659784	-3.61057	1.46183	-1.46183
PCDHB15	-0.176628	-0.339497	-0.0137598	5.68782	-2.16217	0.0339552	0.659784	-3.60044	1.46909	-1.46909
PDCD2	0.290911	0.0293384	0.552483	8.18317	2.21736	0.0297815	0.659784	-3.52073	1.52605	1.52605
PDGFA	0.433534	0.0346435	0.832424	9.81209	2.16689	0.0335795	0.659784	-3.59369	1.47392	1.47392
PDIA6	0.288803	0.0311105	0.546495	11.4442	2.23443	0.0285845	0.659784	-3.49573	1.54387	1.54387
PDPN	0.499143	0.0471813	0.951104	10.8476	2.20187	0.0309051	0.659784	-3.54328	1.50997	1.50997
PET117	0.164675	0.0124404	0.316909	8.45331	2.15666	0.0343991	0.659784	-3.60831	1.46345	1.46345
PIK3C3	0.199563	0.0165213	0.382605	9.01582	2.17369	0.0330444	0.659784	-3.58394	1.4809	1.4809
PIK3CD-AS2	0.0854352	0.00673572	0.164135	5.08948	2.16437	0.0337795	0.659784	-3.59729	1.47135	1.47135
PMS2P10	0.196806	0.0175894	0.376023	9.77366	2.18941	0.0318352	0.659784	-3.5613	1.49709	1.49709
PMS2P2	0.196806	0.0175894	0.376023	9.77366	2.18941	0.0318352	0.659784	-3.5613	1.49709	1.49709
PMS2P7	0.196806	0.0175894	0.376023	9.77366	2.18941	0.0318352	0.659784	-3.5613	1.49709	1.49709
POLR3D	0.200266	0.020403	0.380129	7.54791	2.2199	0.0296006	0.659784	-3.51702	1.5287	1.5287
POMZP3	0.564716	0.0482297	1.0812	8.44823	2.17991	0.0325612	0.659784	-3.575	1.4873	1.4873
PPARGC1A	-0.48107	-0.912966	-0.0491745	7.7004	-2.22074	0.0295411	0.659784	-3.5158	1.52957	-1.52957
PPFIBP1	0.333596	0.0330028	0.634188	7.99485	2.21263	0.0301203	0.659784	-3.52762	1.52114	1.52114
PPP1R13L	-0.232489	-0.447579	-0.0173992	7.55462	-2.15501	0.0345326	0.659784	-3.61066	1.46177	-1.46177
PPP1R35	0.226391	0.0185019	0.434281	8.5659	2.17118	0.0332414	0.659784	-3.58755	1.47832	1.47832
PPP2R2A	0.20577	0.0178138	0.393726	10.0829	2.18269	0.032347	0.659784	-3.57099	1.49017	1.49017
PPP3R1	-0.201244	-0.385461	-0.0170263	7.28644	-2.17801	0.0327084	0.659784	-3.57774	1.48534	-1.48534
PRELID1	0.195395	0.0171871	0.373603	10.4148	2.18602	0.0320928	0.659784	-3.5662	1.49359	1.49359
PRM1	0.0935911	0.00702452	0.180158	6.2324	2.15552	0.0344916	0.659784	-3.60994	1.46229	1.46229
PRR29	0.135035	0.0136607	0.256409	7.4368	2.21813	0.0297263	0.659784	-3.5196	1.52686	1.52686
PRSS53	-0.1357	-0.260206	-0.011194	7.95891	-2.17299	0.0330993	0.659784	-3.58495	1.48018	-1.48018
PSMA4	0.228283	0.0210254	0.43554	10.0208	2.19599	0.0313408	0.659784	-3.55179	1.50389	1.50389
PSMA5	0.196738	0.0203083	0.373168	9.33783	2.22323	0.0293651	0.659784	-3.51215	1.53217	1.53217
PSMB5	0.24159	0.0276644	0.455515	10.6027	2.25156	0.0274267	0.659784	-3.47049	1.56183	1.56183
PSMB6	0.223981	0.0182244	0.429738	10.6268	2.17033	0.0333082	0.659784	-3.58877	1.47745	1.47745
PTK7	0.23301	0.0181244	0.447895	8.11203	2.1619	0.0339776	0.659784	-3.60083	1.46881	1.46881
PWP2	0.17268	0.0138854	0.331474	8.58263	2.16807	0.033486	0.659784	-3.592	1.47514	1.47514
PYGM	-0.324291	-0.611502	-0.0370793	7.03564	-2.25113	0.0274554	0.659784	-3.47113	1.56137	-1.56137
PYM1	-0.0967863	-0.185844	-0.00772911	8.33429	-2.16677	0.0335893	0.659784	-3.59387	1.4738	-1.4738
RAB11FIP2	-0.252785	-0.485209	-0.0203619	8.48504	-2.1684	0.03346	0.659784	-3.59153	1.47547	-1.47547
RAB5IF	0.207516	0.0234236	0.391609	11.417	2.24741	0.0277032	0.659784	-3.47661	1.55747	1.55747
RAD23B	0.243488	0.0247064	0.46227	10.5509	2.21888	0.0296728	0.659784	-3.5185	1.52764	1.52764
RALA	0.193815	0.0148914	0.372739	11.0889	2.15967	0.0341563	0.659784	-3.60402	1.46653	1.46653
RANP1	0.267085	0.0273385	0.506832	11.0339	2.22108	0.0295166	0.659784	-3.51529	1.52993	1.52993
RBFA	0.188358	0.0185108	0.358206	8.51378	2.21102	0.0302365	0.659784	-3.52997	1.51947	1.51947
RCC1	0.183576	0.0211412	0.346011	8.36056	2.25322	0.0273166	0.659784	-3.46803	1.56357	1.56357
REXO4	0.154051	0.0174954	0.290606	8.2917	2.24917	0.0275857	0.659784	-3.47402	1.55932	1.55932
RFPL1S	-0.432698	-0.828788	-0.0366081	6.34858	-2.178	0.0327086	0.659784	-3.57774	1.48534	-1.48534
RNU1-39P	-0.151374	-0.29134	-0.0114077	7.03704	-2.15623	0.0344338	0.659784	-3.60892	1.46301	-1.46301
RNU6-29P	0.327136	0.0300114	0.62426	9.33673	2.19511	0.0314063	0.659784	-3.55306	1.50298	1.50298
RPA3	0.304291	0.0334598	0.575123	9.44828	2.24005	0.0282001	0.659784	-3.48747	1.54975	1.54975
RPAP2	-0.186336	-0.35213	-0.0205427	8.51054	-2.24077	0.0281513	0.659784	-3.48641	1.5505	-1.5505
RPAP3	0.312529	0.0298344	0.595223	7.83803	2.20415	0.0307374	0.659784	-3.53997	1.51233	1.51233
RPL35A	0.183799	0.0162169	0.351381	11.9526	2.18667	0.0320433	0.659784	-3.56526	1.49426	1.49426
RPS6KB2	0.159597	0.0148419	0.304353	8.10054	2.19816	0.0311797	0.659784	-3.54866	1.50613	1.50613
RRP1B	0.206686	0.0221981	0.391174	9.64489	2.23363	0.0286401	0.659784	-3.49691	1.54303	1.54303
SCG5	0.515354	0.0455481	0.98516	10.428	2.18703	0.0320159	0.659784	-3.56474	1.49463	1.49463
SCYL2	0.288342	0.0325219	0.544162	9.68243	2.2472	0.0277179	0.659784	-3.47694	1.55724	1.55724
SEC61B	0.176712	0.0178329	0.335591	10.9583	2.21752	0.0297701	0.659784	-3.5205	1.52622	1.52622
SELENOO	-0.143027	-0.270905	-0.0151489	9.10417	-2.22992	0.0288967	0.659784	-3.50235	1.53915	-1.53915
SEM1	0.181691	0.0150622	0.34832	10.3566	2.17396	0.0330235	0.659784	-3.58356	1.48118	1.48118
SERPINB2	-0.177174	-0.334304	-0.0200441	5.7598	-2.24806	0.0276597	0.659784	-3.47566	1.55815	-1.55815
SERPIND1	-0.138684	-0.265447	-0.0119208	4.94821	-2.18123	0.0324598	0.659784	-3.57311	1.48865	-1.48865
SLC22A15	-0.440346	-0.839422	-0.0412689	7.16844	-2.19991	0.0310496	0.659784	-3.54611	1.50794	-1.50794
SLC22A8	-0.109626	-0.208655	-0.0105964	6.80044	-2.20707	0.0305235	0.659784	-3.53572	1.51537	-1.51537
SLC25A5-AS1	-0.23752	-0.456054	-0.0189869	7.62266	-2.16696	0.0335743	0.659784	-3.59359	1.47399	-1.47399
SLC35A2	0.169665	0.0176365	0.321694	7.96946	2.22502	0.0292388	0.659784	-3.50953	1.53404	1.53404
SLC35A5	0.283992	0.0297079	0.538275	9.57964	2.22666	0.0291238	0.659784	-3.50713	1.53575	1.53575
SLC52A2	0.180043	0.0186192	0.341466	9.45365	2.2237	0.0293318	0.659784	-3.51146	1.53266	1.53266
SLC7A9	-0.157992	-0.298286	-0.0176976	6.74828	-2.24524	0.0278492	0.659784	-3.47982	1.55519	-1.55519
SNORA11	0.201174	0.0210184	0.381329	9.92436	2.22634	0.0291464	0.659784	-3.5076	1.53541	1.53541
SNORA51	0.128003	0.0129789	0.243026	8.27613	2.2187	0.0296856	0.659784	-3.51877	1.52746	1.52746
SNORD14E	0.217109	0.0170167	0.417201	12.8274	2.16329	0.033866	0.659784	-3.59884	1.47024	1.47024
SNX15	0.101826	0.00796766	0.195683	7.8615	2.16298	0.0338904	0.659784	-3.59928	1.46992	1.46992
SNX19	0.130999	0.0102142	0.251784	9.724	2.16234	0.0339423	0.659784	-3.6002	1.46926	1.46926
SRGAP3	-0.308187	-0.582345	-0.0340297	9.2366	-2.24121	0.0281216	0.659784	-3.48577	1.55096	-1.55096
SRP14	0.156355	0.0125709	0.300139	12.5466	2.16805	0.0334881	0.659784	-3.59204	1.47511	1.47511
SRP72	0.236079	0.0226719	0.449487	10.6819	2.20555	0.0306349	0.659784	-3.53793	1.51378	1.51378
SS18	0.214943	0.0228856	0.407001	9.02203	2.23131	0.0288003	0.659784	-3.50031	1.5406	1.5406
STBD1	0.301536	0.0304488	0.572623	7.43003	2.21767	0.0297588	0.659784	-3.52027	1.52638	1.52638
STK32C	-0.200449	-0.384829	-0.0160697	7.5086	-2.1675	0.0335312	0.659784	-3.59282	1.47455	-1.47455
STON2	-0.408615	-0.774898	-0.0423322	9.25341	-2.22416	0.0292997	0.659784	-3.51079	1.53314	-1.53314
STRIP2	-0.458994	-0.880775	-0.0372141	7.29783	-2.16964	0.0333619	0.659784	-3.58974	1.47675	-1.47675
SYPL1	0.299805	0.0279098	0.5717	10.5484	2.19839	0.0311622	0.659784	-3.54832	1.50637	1.50637
TADA3	0.186278	0.021547	0.351009	9.93403	2.25452	0.027231	0.659784	-3.46611	1.56494	1.56494
TATDN2	0.123156	0.00923067	0.237081	9.47505	2.15528	0.0345114	0.659784	-3.61028	1.46204	1.46204
TFAP4	-0.123277	-0.235284	-0.0112697	8.24033	-2.19434	0.0314644	0.659784	-3.55418	1.50218	-1.50218
TGFBR3	-0.412354	-0.777862	-0.0468467	8.12735	-2.24927	0.0275792	0.659784	-3.47387	1.55942	-1.55942
TGIF2-RAB5IF	0.207516	0.0234236	0.391609	11.417	2.24741	0.0277032	0.659784	-3.47661	1.55747	1.55747
THRB-IT1	-0.255628	-0.486312	-0.0249439	5.98236	-2.20932	0.03036	0.659784	-3.53245	1.5177	-1.5177
TMEM177	0.190727	0.0189195	0.362535	7.33863	2.21329	0.0300732	0.659784	-3.52667	1.52182	1.52182
TMEM242	0.188183	0.0153456	0.36102	8.25351	2.17075	0.0332747	0.659784	-3.58816	1.47789	1.47789
TMEM33	0.207863	0.0234876	0.392237	9.47629	2.24772	0.0276828	0.659784	-3.47617	1.55779	1.55779
TMX2	0.241597	0.0249973	0.458196	10.7477	2.22383	0.0293228	0.659784	-3.51127	1.53279	1.53279
TNF	-0.156827	-0.296936	-0.0167191	7.08014	-2.23165	0.0287768	0.659784	-3.49982	1.54096	-1.54096
TRMT61A	0.103506	0.0111068	0.195905	8.97754	2.23339	0.0286563	0.659784	-3.49726	1.54278	1.54278
TRPV4	0.124155	0.0116441	0.236667	6.29276	2.20007	0.0310376	0.659784	-3.54588	1.50811	1.50811
TSTA3	0.291209	0.0338958	0.548522	8.72405	2.25637	0.0271092	0.659784	-3.46337	1.56688	1.56688
TXLNA	0.233796	0.0198982	0.447695	9.12941	2.17921	0.0326157	0.659784	-3.57602	1.48657	1.48657
TYRO3P	-0.0942474	-0.180237	-0.00825742	5.1388	-2.18519	0.0321561	0.659784	-3.5674	1.49274	-1.49274
UBE2A	0.171781	0.0153633	0.328199	10.4268	2.18956	0.0318241	0.659784	-3.56109	1.49724	1.49724
UNC13A	-0.29473	-0.557238	-0.0322228	7.87221	-2.23847	0.0283081	0.659784	-3.4898	1.54809	-1.54809
UNC5D	-0.48684	-0.928686	-0.0449941	5.90434	-2.19676	0.0312834	0.659784	-3.55068	1.50469	-1.50469
UPK3BP1	0.108981	0.0119782	0.205983	9.79899	2.23993	0.0282085	0.659784	-3.48765	1.54962	1.54962
USP26	-0.083541	-0.15794	-0.00914157	4.94329	-2.23871	0.0282916	0.659784	-3.48944	1.54834	-1.54834
USP32P1	-0.300407	-0.577732	-0.0230815	10.4269	-2.15967	0.0341561	0.659784	-3.60401	1.46653	-1.46653
VAMP5	0.370263	0.0303268	0.710198	8.0933	2.1716	0.0332078	0.659784	-3.58694	1.47876	1.47876
VN1R10P	-0.1199	-0.227026	-0.0127737	5.01741	-2.23147	0.0287893	0.659784	-3.50008	1.54077	-1.54077
VPS37D	0.157312	0.0150633	0.29956	8.37577	2.20486	0.0306851	0.659784	-3.53893	1.51307	1.51307
WDR82	0.145473	0.0117625	0.279184	11.0377	2.16912	0.0334029	0.659784	-3.59049	1.47622	1.47622
XPNPEP3	-0.242088	-0.465086	-0.0190912	8.15584	-2.16442	0.0337757	0.659784	-3.59722	1.4714	-1.4714
YTHDF2	0.204491	0.0200898	0.388891	10.5501	2.21095	0.0302421	0.659784	-3.53008	1.51939	1.51939
YTHDF2P1	0.204491	0.0200898	0.388891	10.5501	2.21095	0.0302421	0.659784	-3.53008	1.51939	1.51939
YWHAG	0.21531	0.0208474	0.409773	12.3532	2.20747	0.0304941	0.659784	-3.53513	1.51578	1.51578
ZMIZ1	-0.250214	-0.47338	-0.0270474	11.0473	-2.23537	0.0285199	0.659784	-3.49435	1.54485	-1.54485
ZNF215	0.0974409	0.00860315	0.186279	7.31472	2.18681	0.0320325	0.659784	-3.56506	1.49441	1.49441
ZNF24	0.163162	0.0157762	0.310547	10.2756	2.20715	0.030518	0.659784	-3.53561	1.51544	1.51544
ZNF518A	-0.259919	-0.49387	-0.0259681	7.85629	-2.21504	0.0299475	0.659784	-3.52412	1.52364	-1.52364
ZNF585B	-0.222656	-0.424178	-0.0211342	8.45957	-2.20282	0.0308345	0.659784	-3.54188	1.51096	-1.51096
ZNF639	0.342029	0.0380428	0.646016	9.79831	2.24324	0.0279837	0.659784	-3.48276	1.55309	1.55309
ZNF681	0.378399	0.037122	0.719675	5.49312	2.2106	0.0302669	0.659784	-3.53058	1.51903	1.51903
ZP3	0.564716	0.0482297	1.0812	8.44823	2.17991	0.0325612	0.659784	-3.575	1.4873	1.4873
ZSWIM2	-0.073798	-0.14175	-0.00584578	4.08678	-2.16525	0.0337097	0.659784	-3.59604	1.47225	-1.47225
SSRP1	0.181108	0.0134117	0.348804	9.72958	2.15319	0.0346813	0.661773	-3.61326	1.45991	1.45991
ABRA	0.0663213	0.00482179	0.127821	4.69818	2.15005	0.0349378	0.662929	-3.61772	1.4567	1.4567
AHCYL2	-0.317561	-0.612609	-0.0225134	10.1211	-2.14587	0.0352827	0.662929	-3.62367	1.45244	-1.45244
AHDC1	-0.293515	-0.566399	-0.0206315	8.04777	-2.14447	0.0353982	0.662929	-3.62565	1.45102	-1.45102
ALG3	0.167716	0.0109221	0.324511	8.73585	2.13262	0.0363943	0.662929	-3.64244	1.43897	1.43897
ASB3	-0.24057	-0.466058	-0.0150824	10.2632	-2.12709	0.0368667	0.662929	-3.65023	1.43337	-1.43337
B4GALT3	0.166216	0.0106612	0.32177	9.05963	2.13038	0.0365849	0.662929	-3.64559	1.4367	1.4367
C14orf119	0.202512	0.0132426	0.39178	9.46481	2.13323	0.0363421	0.662929	-3.64157	1.43959	1.43959
CA5B	-0.126788	-0.245226	-0.00835003	7.09515	-2.1343	0.0362517	0.662929	-3.64006	1.44067	-1.44067
CCDC187	0.132583	0.00874356	0.256422	6.04172	2.1345	0.0362343	0.662929	-3.63977	1.44088	1.44088
CCT6A	0.392008	0.0240818	0.759935	10.7801	2.12423	0.0371134	0.662929	-3.65426	1.43047	1.43047
CDT1	-0.245815	-0.474096	-0.0175346	8.0835	-2.14688	0.0351991	0.662929	-3.62223	1.45347	-1.45347
CMTR1	0.140586	0.00992317	0.271248	9.08629	2.14515	0.035342	0.662929	-3.62469	1.45171	1.45171
COPS4	0.256152	0.0182209	0.494083	10.0756	2.14642	0.0352372	0.662929	-3.62289	1.453	1.453
CPLX1	-0.62852	-1.21259	-0.04445	6.83402	-2.14547	0.0353158	0.662929	-3.62424	1.45203	-1.45203
CTBP2	-0.207019	-0.400936	-0.0131016	10.8041	-2.12844	0.0367511	0.662929	-3.64833	1.43473	-1.43473
CTR9	0.242976	0.0151063	0.470845	10.9703	2.12591	0.0369687	0.662929	-3.6519	1.43217	1.43217
DAAM2	-0.637021	-1.23443	-0.0396156	9.00421	-2.12595	0.0369654	0.662929	-3.65185	1.4322	-1.4322
DERL1	0.219005	0.0156473	0.422362	9.8495	2.14714	0.0351772	0.662929	-3.62186	1.45374	1.45374
EDDM3A	-0.14517	-0.280872	-0.00946762	4.99735	-2.13283	0.0363758	0.662929	-3.64213	1.43919	-1.43919
EIF4G2	0.143998	0.0104379	0.277557	12.5713	2.14955	0.034979	0.662929	-3.61844	1.45619	1.45619
EIF5	0.16307	0.0114612	0.31468	11.4192	2.14446	0.0353996	0.662929	-3.62567	1.451	1.451
EMG1	0.205647	0.0128643	0.39843	9.19349	2.12678	0.0368939	0.662929	-3.65068	1.43305	1.43305
EPHA6	-0.103261	-0.199505	-0.00701738	5.0094	-2.1391	0.0358463	0.662929	-3.63326	1.44556	-1.44556
EXOC3L1	0.110531	0.00793053	0.213131	7.27138	2.14784	0.0351195	0.662929	-3.62086	1.45445	1.45445
EXOSC7	0.153429	0.0107153	0.296142	9.31183	2.14343	0.0354848	0.662929	-3.62713	1.44996	1.44996
FUT9	-0.907322	-1.75152	-0.0631227	7.55424	-2.14281	0.0355363	0.662929	-3.628	1.44933	-1.44933
GEMIN8	-0.229195	-0.444264	-0.0141269	7.40575	-2.1247	0.0370733	0.662929	-3.65361	1.43094	-1.43094
GPR75-ASB3	-0.24057	-0.466058	-0.0150824	10.2632	-2.12709	0.0368667	0.662929	-3.65023	1.43337	-1.43337
GREB1L	-0.191364	-0.370318	-0.0124101	7.42946	-2.132	0.036447	0.662929	-3.64331	1.43834	-1.43834
GYS2	-0.0725765	-0.140003	-0.0051495	4.20587	-2.146	0.0352716	0.662929	-3.62348	1.45257	-1.45257
HAUS5	-0.147029	-0.284907	-0.00914994	9.18631	-2.12604	0.0369569	0.662929	-3.65171	1.4323	-1.4323
HEPH	-0.697228	-1.35067	-0.0437819	7.40606	-2.12732	0.0368472	0.662929	-3.64991	1.43359	-1.43359
HMCN2	0.100698	0.00731541	0.194081	7.95429	2.14992	0.0349485	0.662929	-3.61791	1.45657	1.45657
HSPB1	0.330452	0.0212584	0.639646	11.6614	2.13081	0.0365479	0.662929	-3.64498	1.43714	1.43714
ITGA10	-0.205068	-0.396283	-0.0138532	7.98162	-2.13818	0.0359241	0.662929	-3.63457	1.44461	-1.44461
JAM3	0.253132	0.0164485	0.489816	10.7636	2.13229	0.0364219	0.662929	-3.64289	1.43864	1.43864
KCNK16	0.0989714	0.00637438	0.191569	7.18156	2.13098	0.0365333	0.662929	-3.64474	1.43731	1.43731
KLF3	0.314613	0.0202178	0.609008	9.78404	2.13066	0.0365613	0.662929	-3.6452	1.43698	1.43698
LINC00158	-0.113721	-0.220328	-0.00711345	5.0486	-2.12677	0.0368945	0.662929	-3.65069	1.43304	-1.43304
LINC01355	-0.252945	-0.488633	-0.0172571	7.76343	-2.13972	0.0357948	0.662929	-3.63239	1.44618	-1.44618
MARK1	-0.258792	-0.501315	-0.0162695	8.65809	-2.12748	0.036833	0.662929	-3.64968	1.43376	-1.43376
MIR101-1	-0.252911	-0.488876	-0.0169468	6.27906	-2.13692	0.0360296	0.662929	-3.63635	1.44334	-1.44334
MIR1227	0.12151	0.0083487	0.234671	8.98573	2.14083	0.0357019	0.662929	-3.63082	1.44731	1.44731
MIR5087	-0.241842	-0.468352	-0.0153327	4.86493	-2.12869	0.0367292	0.662929	-3.64797	1.43499	-1.43499
MRFAP1	0.134158	0.00967828	0.258638	12.848	2.14875	0.0350449	0.662929	-3.61957	1.45538	1.45538
NBDY	0.215503	0.0139523	0.417053	9.8734	2.13175	0.0364679	0.662929	-3.64366	1.43809	1.43809
NCAPD3	0.189871	0.0130574	0.366685	8.64484	2.14097	0.03569	0.662929	-3.63062	1.44745	1.44745
NCBP2	0.218811	0.015978	0.421643	9.90065	2.15079	0.0348772	0.662929	-3.61667	1.45746	1.45746
NHSL1	-0.310029	-0.598304	-0.0217537	9.26486	-2.14419	0.035422	0.662929	-3.62605	1.45073	-1.45073
NME9	-0.121239	-0.234502	-0.0079764	5.65293	-2.13414	0.0362648	0.662929	-3.64028	1.44051	-1.44051
NRXN1	-0.698999	-1.34905	-0.0489431	8.59356	-2.14384	0.0354503	0.662929	-3.62654	1.45038	-1.45038
OR2W3	-0.0991866	-0.191592	-0.00678071	5.28632	-2.14003	0.0357682	0.662929	-3.63194	1.4465	-1.4465
OR7E19P	0.0857001	0.0052981	0.166102	5.24172	2.12511	0.0370372	0.662929	-3.65302	1.43136	1.43136
PBX1	-0.265841	-0.512573	-0.0191101	10.7678	-2.14816	0.0350936	0.662929	-3.62041	1.45477	-1.45477
PLEKHJ1	0.12151	0.0083487	0.234671	8.98573	2.14083	0.0357019	0.662929	-3.63082	1.44731	1.44731
PPP1CB	0.25676	0.0159456	0.497574	11.0532	2.12575	0.0369822	0.662929	-3.65212	1.43201	1.43201
PPP1R12B	-0.194273	-0.376199	-0.0123482	8.37825	-2.12906	0.0366977	0.662929	-3.64746	1.43536	-1.43536
PRSS27	-0.121554	-0.235019	-0.00808907	5.53777	-2.13587	0.0361184	0.662929	-3.63783	1.44227	-1.44227
RANBP9	0.223278	0.0149814	0.431574	10.951	2.13713	0.0360121	0.662929	-3.63605	1.44355	1.44355
RAP1B	0.242976	0.0151063	0.470845	10.9703	2.12591	0.0369687	0.662929	-3.6519	1.43217	1.43217
RGS20	-0.483862	-0.934118	-0.0336048	7.25174	-2.14254	0.0355592	0.662929	-3.62839	1.44905	-1.44905
RIOK3	0.216321	0.0143808	0.418261	10.0298	2.13572	0.0361316	0.662929	-3.63806	1.44211	1.44211
RIPOR3	0.546447	0.0337683	1.05913	7.44345	2.12506	0.0370422	0.662929	-3.6531	1.4313	1.4313
RNF4	0.155906	0.0111356	0.300676	10.5043	2.14709	0.0351814	0.662929	-3.62193	1.45369	1.45369
RNU1-122P	-0.241842	-0.468352	-0.0153327	4.86493	-2.12869	0.0367292	0.662929	-3.64797	1.43499	-1.43499
SCO1	0.220354	0.0152409	0.425466	7.96067	2.14188	0.0356139	0.662929	-3.62932	1.44838	1.44838
SH3RF1	0.25542	0.018746	0.492095	8.91542	2.15165	0.0348068	0.662929	-3.61545	1.45834	1.45834
SMAD4	0.244978	0.017348	0.472608	9.23322	2.14568	0.0352981	0.662929	-3.62393	1.45225	1.45225
SNHG5	0.408705	0.0277509	0.789659	10.3937	2.13897	0.0358575	0.662929	-3.63345	1.44542	1.44542
SNORD50B	0.408705	0.0277509	0.789659	10.3937	2.13897	0.0358575	0.662929	-3.63345	1.44542	1.44542
STK16	0.152424	0.0100472	0.294802	7.987	2.13443	0.0362406	0.662929	-3.63988	1.4408	1.4408
TPM3P4	0.0851946	0.00613639	0.164253	4.47632	2.14849	0.0350664	0.662929	-3.61995	1.45511	1.45511
TRNAU1AP	0.18354	0.0133998	0.353681	7.76494	2.15076	0.03488	0.662929	-3.61672	1.45742	1.45742
TRPC5	-0.0493552	-0.0956766	-0.00303374	4.18276	-2.12431	0.0371065	0.662929	-3.65415	1.43055	-1.43055
UROS	-0.229794	-0.443958	-0.0156298	8.39302	-2.13924	0.035835	0.662929	-3.63307	1.44569	-1.44569
USP6	-0.205702	-0.397649	-0.0137549	9.79837	-2.13661	0.0360564	0.662929	-3.6368	1.44302	-1.44302
WDPCP	-0.152598	-0.295211	-0.00998498	8.60636	-2.13333	0.036334	0.662929	-3.64143	1.43969	-1.43969
LINC02431	-0.101742	-0.197277	-0.00620745	5.70631	-2.12328	0.0371958	0.6633	-3.6556	1.42951	-1.42951
MCUB	0.285093	0.0174357	0.552751	9.42478	2.12361	0.0371671	0.6633	-3.65514	1.42984	1.42984
AGK	0.181296	0.0110013	0.351591	10.1756	2.12253	0.0372606	0.663904	-3.65665	1.42875	1.42875
HEMGN	-0.105761	-0.205199	-0.00632198	4.96284	-2.12049	0.0374382	0.664319	-3.65952	1.42668	-1.42668
IFNGR2	0.193774	0.011594	0.375954	10.7694	2.12062	0.0374271	0.664319	-3.65935	1.42681	1.42681
OAZ1	0.143484	0.00857957	0.278389	13.257	2.12053	0.0374346	0.664319	-3.65947	1.42673	1.42673
TMEM38A	-0.274238	-0.532038	-0.0164383	7.4788	-2.12086	0.0374057	0.664319	-3.659	1.42706	-1.42706
ZNF79	0.121692	0.0073297	0.236054	7.70578	2.12152	0.0373487	0.664319	-3.65808	1.42772	1.42772
EFNB2	0.358753	0.0213654	0.696141	10.097	2.11999	0.0374818	0.664546	-3.66023	1.42618	1.42618
KCNN2	-0.625391	-1.21378	-0.0370028	7.77165	-2.11912	0.037558	0.664626	-3.66145	1.4253	-1.4253
KPNA4	0.207383	0.0122741	0.402491	10.1358	2.11916	0.0375543	0.664626	-3.6614	1.42534	1.42534
MYBBP1A	0.109422	0.006401	0.212442	8.34166	2.11761	0.0376898	0.664626	-3.66357	1.42378	1.42378
SLC35C1	0.127107	0.00742735	0.246787	8.88418	2.11747	0.0377025	0.664626	-3.66377	1.42363	1.42363
TTC27	0.151266	0.00890989	0.293622	7.88584	2.11852	0.0376102	0.664626	-3.66229	1.42469	1.42469
VPS26B	0.160302	0.00946686	0.311136	9.60924	2.11887	0.0375798	0.664626	-3.6618	1.42505	1.42505
ZNF322	0.173304	0.0101661	0.336442	9.19545	2.11798	0.0376578	0.664626	-3.66306	1.42414	1.42414
SMG8	0.204165	0.011822	0.396509	8.83611	2.11628	0.037807	0.665797	-3.66544	1.42243	1.42243
ZPR1	0.20558	0.0118792	0.399282	8.21981	2.11601	0.0378308	0.665797	-3.66582	1.42216	1.42216
CENPBD1	0.148135	0.00830602	0.287964	8.60866	2.11217	0.0381698	0.665972	-3.67121	1.41828	1.41828
ELOVL5	0.282349	0.0160778	0.548621	11.2719	2.11412	0.037997	0.665972	-3.66847	1.42025	1.42025
FAM167A-AS1	-0.126157	-0.245141	-0.00717239	5.41041	-2.11392	0.0380148	0.665972	-3.66875	1.42005	-1.42005
LZTS1	0.447695	0.0249375	0.870453	8.53588	2.11134	0.038243	0.665972	-3.67236	1.41745	1.41745
NUP214	-0.211218	-0.410594	-0.0118418	9.38353	-2.11215	0.038171	0.665972	-3.67123	1.41827	-1.41827
PIGX	0.26345	0.0148602	0.512041	8.62274	2.11292	0.0381033	0.665972	-3.67016	1.41904	1.41904
PTPRT	-0.316565	-0.615481	-0.0176486	7.23892	-2.11145	0.0382333	0.665972	-3.67221	1.41756	-1.41756
RPS11P1	-0.0950002	-0.184626	-0.00537464	7.09374	-2.1133	0.0380698	0.665972	-3.66963	1.41942	-1.41942
SLITRK1	-0.377234	-0.733357	-0.0211107	6.74634	-2.11192	0.0381914	0.665972	-3.67155	1.41803	-1.41803
STX18-AS1	-0.11404	-0.22168	-0.00640038	5.47186	-2.11228	0.0381593	0.665972	-3.67104	1.4184	-1.4184
TRMO	0.12748	0.00717078	0.24779	7.95927	2.11257	0.0381342	0.665972	-3.67065	1.41868	1.41868
ZNF565	-0.222442	-0.432394	-0.0124909	7.99127	-2.11235	0.0381534	0.665972	-3.67095	1.41847	-1.41847
ZNF593	0.245869	0.013977	0.477761	8.24741	2.11391	0.0380159	0.665972	-3.66877	1.42003	1.42003
MAD2L2	0.308046	0.0170231	0.599068	9.40237	2.11036	0.0383304	0.666416	-3.67374	1.41646	1.41646
SFTPB	-0.124133	-0.241398	-0.00686837	8.59075	-2.11051	0.0383167	0.666416	-3.67353	1.41661	-1.41661
ABCA9	-0.211971	-0.412417	-0.0115252	6.1591	-2.10837	0.0385075	0.666973	-3.67652	1.41446	-1.41446
PRKG1	-0.24068	-0.468184	-0.0131767	7.54514	-2.10921	0.0384326	0.666973	-3.67535	1.4153	-1.4153
SLAIN2	0.151722	0.00824183	0.295203	8.68556	2.10826	0.0385174	0.666973	-3.67668	1.41434	1.41434
TOM1L2	-0.245726	-0.478046	-0.0134061	9.26932	-2.10878	0.0384705	0.666973	-3.67594	1.41487	-1.41487
TTC28-AS1	-0.195713	-0.380723	-0.0107034	6.88788	-2.10908	0.0384443	0.666973	-3.67553	1.41517	-1.41517
ACAA2	0.304854	0.0148726	0.594835	9.34207	2.09599	0.039627	0.668004	-3.6938	1.40201	1.40201
ADAM9	0.385822	0.00902447	0.76262	10.4663	2.04149	0.0448973	0.668004	-3.76884	1.34778	1.34778
ADAT3	0.0989295	0.00376137	0.194098	9.13381	2.07253	0.0418255	0.668004	-3.7263	1.37856	1.37856
ADCK2	0.198973	0.00312545	0.39482	9.10306	2.02555	0.0465477	0.668004	-3.79045	1.3321	1.3321
AGTRAP	0.182963	0.00470815	0.361218	8.97238	2.04639	0.0443991	0.668004	-3.76215	1.35263	1.35263
ALB	-0.110962	-0.219776	-0.0021475	4.83633	-2.03308	0.0457614	0.668004	-3.78026	1.3395	-1.3395
ALDH3B1	0.107589	0.00302993	0.212149	8.4318	2.05151	0.043885	0.668004	-3.75516	1.35768	1.35768
ALG2	0.225209	0.0093908	0.441028	9.30932	2.08049	0.0410685	0.668004	-3.71531	1.38649	1.38649
AP2M1	0.195743	0.00622124	0.385265	11.4819	2.05918	0.0431236	0.668004	-3.74466	1.36529	1.36529
APMAP	0.182267	0.00636575	0.358168	11.3042	2.06589	0.0424674	0.668004	-3.73545	1.37194	1.37194
ARCN1	0.184745	0.00803138	0.361458	10.7928	2.08435	0.0407054	0.668004	-3.70997	1.39035	1.39035
ARL14	-0.0568751	-0.11171	-0.00203984	4.1651	-2.0679	0.0422721	0.668004	-3.73268	1.37395	-1.37395
ATG3	0.245802	0.00967466	0.481929	10.06	2.07542	0.0415492	0.668004	-3.72231	1.38144	1.38144
ATP5F1A	0.243091	0.00395029	0.482231	12.3932	2.02667	0.0464304	0.668004	-3.78894	1.3332	1.3332
ATP5MG	0.174081	0.00359657	0.344565	11.476	2.0358	0.0454809	0.668004	-3.77657	1.34217	1.34217
B3GALNT1	0.366344	0.00749782	0.72519	8.45403	2.03539	0.0455224	0.668004	-3.77712	1.34177	1.34177
BACE1	0.218418	0.00415694	0.43268	9.87204	2.03242	0.0458305	0.668004	-3.78116	1.33885	1.33885
BANP	0.175829	0.00828715	0.34337	9.1891	2.09235	0.0399613	0.668004	-3.69886	1.39836	1.39836
BIRC2	0.213393	0.00383649	0.42295	10.4823	2.03024	0.0460573	0.668004	-3.78411	1.3367	1.3367
BRD2	0.232297	0.00417701	0.460417	10.2715	2.03024	0.0460567	0.668004	-3.78411	1.33671	1.33671
BTG3	0.293439	0.0147299	0.572148	10.8096	2.0991	0.0393427	0.668004	-3.68946	1.40514	1.40514
C1orf105	-0.148812	-0.294039	-0.00358448	6.3796	-2.04294	0.0447488	0.668004	-3.76685	1.34922	-1.34922
C4orf17	-0.123596	-0.241221	-0.00597022	6.95644	-2.09493	0.0397242	0.668004	-3.69528	1.40095	-1.40095
C7orf25	0.189494	0.00747154	0.371516	7.84235	2.07557	0.0415349	0.668004	-3.72211	1.38159	1.38159
C7orf31	0.267029	0.00691554	0.527142	6.82109	2.04674	0.044364	0.668004	-3.76167	1.35297	1.35297
CAMKK2	-0.247454	-0.489673	-0.00523478	9.65349	-2.03682	0.045375	0.668004	-3.77518	1.34318	-1.34318
CBWD1	0.207339	0.00977883	0.4049	10.1316	2.09242	0.0399549	0.668004	-3.69877	1.39843	1.39843
CBWD2	0.207339	0.00977883	0.4049	10.1316	2.09242	0.0399549	0.668004	-3.69877	1.39843	1.39843
CBWD3	0.207339	0.00977883	0.4049	10.1316	2.09242	0.0399549	0.668004	-3.69877	1.39843	1.39843
CBWD5	0.207339	0.00977883	0.4049	10.1316	2.09242	0.0399549	0.668004	-3.69877	1.39843	1.39843
CBWD6	0.207339	0.00977883	0.4049	10.1316	2.09242	0.0399549	0.668004	-3.69877	1.39843	1.39843
CCDC142	0.196727	0.00815043	0.385303	9.8782	2.07991	0.0411235	0.668004	-3.71612	1.38591	1.38591
CCDC184	-0.202846	-0.401996	-0.00369687	7.75735	-2.03075	0.0460042	0.668004	-3.78342	1.3372	-1.3372
CCDC92	-0.217098	-0.424347	-0.00984886	10.0927	-2.08848	0.0403197	0.668004	-3.70424	1.39448	-1.39448
CCL23	-0.0612314	-0.121458	-0.00100468	4.9758	-2.02699	0.0463963	0.668004	-3.7885	1.33352	-1.33352
CD5L	-0.0975895	-0.191859	-0.00331982	5.97985	-2.06395	0.0426564	0.668004	-3.73812	1.37002	-1.37002
CEP162	-0.147287	-0.287494	-0.00707951	7.41468	-2.09441	0.0397723	0.668004	-3.69601	1.40042	-1.40042
CFAP20	0.231404	0.00604957	0.456759	10.2361	2.04726	0.0443121	0.668004	-3.76097	1.35348	1.35348
CKS1B	0.296101	0.0108736	0.581328	9.06945	2.06974	0.0420942	0.668004	-3.73015	1.37578	1.37578
CKS1BP2	0.296101	0.0108736	0.581328	9.06945	2.06974	0.0420942	0.668004	-3.73015	1.37578	1.37578
CKS1BP3	0.296101	0.0108736	0.581328	9.06945	2.06974	0.0420942	0.668004	-3.73015	1.37578	1.37578
CLDN16	0.0845492	0.00339387	0.165704	7.19872	2.07711	0.0413883	0.668004	-3.71998	1.38312	1.38312
COX11	0.234234	0.00967351	0.458794	9.59085	2.07962	0.0411505	0.668004	-3.71651	1.38563	1.38563
COX18	0.207702	0.00698428	0.408421	8.35201	2.06311	0.0427381	0.668004	-3.73927	1.36919	1.36919
CPED1	-0.281644	-0.549108	-0.014179	7.19895	-2.09943	0.0393133	0.668004	-3.68901	1.40546	-1.40546
CPT1B	-0.287458	-0.564125	-0.010791	7.57833	-2.0715	0.041925	0.668004	-3.72773	1.37753	-1.37753
CSNK2A2	0.146508	0.00518951	0.287827	8.69382	2.06695	0.0423643	0.668004	-3.73399	1.373	1.373
CTSV	0.173472	0.00282856	0.344116	7.2113	2.02678	0.0464185	0.668004	-3.78879	1.33331	1.33331
CYB561D2	0.165243	0.00416487	0.326321	8.76702	2.04529	0.0445112	0.668004	-3.76366	1.35153	1.35153
DCBLD2	0.465868	0.0230714	0.908665	9.03426	2.09762	0.0394783	0.668004	-3.69154	1.40364	1.40364
DENR	0.177435	0.00293589	0.351933	10.6531	2.02728	0.0463664	0.668004	-3.78812	1.3338	1.3338
DHRS7C	0.0889187	0.00432937	0.173508	5.55556	2.09578	0.0396465	0.668004	-3.6941	1.40179	1.40179
DLGAP1	-0.204139	-0.401528	-0.00675028	7.5491	-2.06192	0.0428549	0.668004	-3.74091	1.368	-1.368
DNAJA1P4	-0.119855	-0.235053	-0.00465659	4.83863	-2.07433	0.0416539	0.668004	-3.72383	1.38034	-1.38034
DNAJC28	-0.0826655	-0.161808	-0.00352294	5.04366	-2.08248	0.0408804	0.668004	-3.71255	1.38848	-1.38848
DNAJC30	0.181085	0.00553277	0.356636	9.22298	2.05657	0.0433814	0.668004	-3.74824	1.3627	1.3627
DUS1L	0.168357	0.00484228	0.331872	8.74014	2.05278	0.0437584	0.668004	-3.75343	1.35894	1.35894
DUX4L51	-0.118725	-0.231868	-0.00558114	6.77211	-2.09208	0.0399862	0.668004	-3.69924	1.39809	-1.39809
E2F8	0.38439	0.00756751	0.761212	5.75664	2.03377	0.0456897	0.668004	-3.77932	1.34018	1.34018
EEF1AKMT2	-0.20716	-0.406721	-0.00759799	6.61378	-2.06964	0.0421037	0.668004	-3.73028	1.37568	-1.37568
EFHD1	-0.468124	-0.915227	-0.0210205	9.33262	-2.08747	0.0404137	0.668004	-3.70564	1.39347	-1.39347
EIF1	0.144375	0.00410534	0.284645	13.2546	2.05209	0.0438273	0.668004	-3.75437	1.35825	1.35825
ELP2	0.191655	0.00804054	0.375269	8.9283	2.08104	0.0410162	0.668004	-3.71455	1.38704	1.38704
EVPL	0.0861107	0.00272295	0.169498	6.66608	2.05884	0.0431574	0.668004	-3.74513	1.36495	1.36495
FAM107A	-0.551423	-1.0888	-0.0140427	12.2033	-2.04584	0.0444556	0.668004	-3.76291	1.35207	-1.35207
FAM170B-AS1	-0.107505	-0.213058	-0.00195122	7.02847	-2.03059	0.0460203	0.668004	-3.78363	1.33705	-1.33705
FAM47B	0.0771978	0.00300466	0.151391	4.30687	2.07448	0.0416395	0.668004	-3.72362	1.38049	1.38049
FAM50B	0.270751	0.00556357	0.535938	7.65159	2.03556	0.0455048	0.668004	-3.77689	1.34194	1.34194
FAM83H	-0.188632	-0.372493	-0.00477148	6.30852	-2.04548	0.044492	0.668004	-3.7634	1.35172	-1.35172
FBXL14	-0.17236	-0.339284	-0.00543516	5.67254	-2.05865	0.0431757	0.668004	-3.74539	1.36476	-1.36476
FECH	0.212065	0.00609839	0.418032	8.50784	2.05277	0.0437594	0.668004	-3.75344	1.35893	1.35893
FIS1	0.237593	0.00499514	0.47019	10.5415	2.03655	0.0454029	0.668004	-3.77555	1.34292	1.34292
FKBPL	0.139288	0.00633659	0.27224	7.61539	2.08876	0.0402939	0.668004	-3.70385	1.39476	1.39476
FMO5	-0.171089	-0.335988	-0.00618946	6.0919	-2.06857	0.0422074	0.668004	-3.73176	1.37461	-1.37461
FOXN4	0.107211	0.00531143	0.20911	7.39586	2.09766	0.0394746	0.668004	-3.69148	1.40368	1.40368
FXYD1	-0.543126	-1.07336	-0.0128928	8.77679	-2.04221	0.0448231	0.668004	-3.76785	1.3485	-1.3485
FZD5	0.518681	0.0166868	1.02068	8.33486	2.06001	0.0430422	0.668004	-3.74353	1.36611	1.36611
GABPB2	-0.215108	-0.425565	-0.00465111	8.14212	-2.0378	0.0452749	0.668004	-3.77385	1.34414	-1.34414
GLMP	0.270756	0.00622093	0.535291	8.76376	2.04062	0.0449856	0.668004	-3.77001	1.34693	1.34693
GPANK1	0.232561	0.0123433	0.452778	8.94967	2.10548	0.0387659	0.668004	-3.68056	1.41155	1.41155
GPRASP2	0.286271	0.00671617	0.565825	9.3342	2.04163	0.0448822	0.668004	-3.76864	1.34793	1.34793
GPSM2	-0.315445	-0.624499	-0.00639064	9.76508	-2.03496	0.0455669	0.668004	-3.7777	1.34135	-1.34135
GRM5	-0.385578	-0.764464	-0.00669086	6.80411	-2.02894	0.0461922	0.668004	-3.78586	1.33543	-1.33543
GZMK	-0.201797	-0.400265	-0.00332836	6.87128	-2.02717	0.0463778	0.668004	-3.78826	1.33369	-1.33369
HBE1	-0.120188	-0.235115	-0.00526142	7.31846	-2.08501	0.0406434	0.668004	-3.70905	1.39101	-1.39101
HRG	-0.121132	-0.239255	-0.00300944	6.04707	-2.04453	0.0445878	0.668004	-3.76469	1.35078	-1.35078
HS6ST1P1	0.229237	0.00942138	0.449054	7.57042	2.07919	0.0411915	0.668004	-3.71711	1.38519	1.38519
IMPACT	0.325338	0.0163755	0.6343	8.26738	2.09941	0.0393153	0.668004	-3.68904	1.40544	1.40544
ING2	0.257268	0.00820507	0.506331	8.1743	2.05942	0.0431005	0.668004	-3.74434	1.36552	1.36552
JAZF1	0.276892	0.0112931	0.54249	8.63731	2.07851	0.0412559	0.668004	-3.71805	1.38451	1.38451
KAT14	0.153427	0.00462543	0.302229	8.46135	2.05571	0.0434668	0.668004	-3.74942	1.36184	1.36184
KATNA1	0.1957	0.00654502	0.384855	8.2903	2.06272	0.0427762	0.668004	-3.7398	1.3688	1.3688
KIF1C	-0.162024	-0.32137	-0.0026777	8.27449	-2.02724	0.0463707	0.668004	-3.78817	1.33376	-1.33376
KRT18P38	0.0863998	0.00253419	0.170265	4.89512	2.05398	0.0436385	0.668004	-3.75178	1.36013	1.36013
KRT72	0.0781537	0.00325542	0.153052	6.73043	2.08039	0.0410775	0.668004	-3.71545	1.3864	1.3864
KRT85	0.0918173	0.00338459	0.18025	7.80484	2.07004	0.0420653	0.668004	-3.72973	1.37608	1.37608
KRTAP9-2	-0.110145	-0.218331	-0.00195873	6.48463	-2.02983	0.0460994	0.668004	-3.78466	1.33631	-1.33631
KRTAP9-8	-0.110145	-0.218331	-0.00195873	6.48463	-2.02983	0.0460994	0.668004	-3.78466	1.33631	-1.33631
KRTDAP	0.0824968	0.00345079	0.161543	4.9724	2.08077	0.0410416	0.668004	-3.71492	1.38678	1.38678
LAPTM4A	0.15349	0.00250164	0.304479	11.9321	2.02677	0.04642	0.668004	-3.78881	1.33329	1.33329
LINC00313	0.0718444	0.00339671	0.140292	6.43426	2.09267	0.0399316	0.668004	-3.69841	1.39868	1.39868
LINC00622	-0.294418	-0.574008	-0.0148279	4.60098	-2.09947	0.0393094	0.668004	-3.68895	1.4055	-1.4055
LINC01669	0.0718444	0.00339671	0.140292	6.43426	2.09267	0.0399316	0.668004	-3.69841	1.39868	1.39868
LINC02029	-0.0881032	-0.171863	-0.00434364	5.23583	-2.09713	0.039523	0.668004	-3.69222	1.40315	-1.40315
LINC02171	0.0954551	0.00231527	0.188595	7.83	2.0433	0.0447131	0.668004	-3.76637	1.34957	1.34957
LMNA	0.223106	0.00701246	0.439199	9.78041	2.05843	0.0431973	0.668004	-3.74568	1.36454	1.36454
LRRC14	0.136286	0.00275446	0.269818	7.56949	2.03486	0.0455773	0.668004	-3.77784	1.34125	1.34125
LRRC2-AS1	-0.0841608	-0.165143	-0.00317842	5.44993	-2.07199	0.0418782	0.668004	-3.72706	1.37801	-1.37801
LSM3	0.19001	0.0046682	0.375352	10.124	2.04395	0.0446465	0.668004	-3.76548	1.35021	1.35021
MALSU1	0.202485	0.0036433	0.401326	11.2126	2.03027	0.0460542	0.668004	-3.78407	1.33673	1.33673
MAPK8IP3	-0.179432	-0.353955	-0.00490964	9.5605	-2.04982	0.044054	0.668004	-3.75747	1.35601	-1.35601
MBD2	0.230824	0.00477238	0.456875	9.3602	2.03583	0.0454776	0.668004	-3.77653	1.3422	1.3422
MFSD10	0.214964	0.0045223	0.425405	8.93286	2.03658	0.0454	0.668004	-3.77551	1.34294	1.34294
MFSD14A	0.217431	0.00443849	0.430424	9.70432	2.03528	0.0455338	0.668004	-3.77727	1.34167	1.34167
MIR3620	0.276579	0.00980862	0.54335	9.63099	2.06704	0.0423554	0.668004	-3.73387	1.37309	1.37309
MKRN2	0.140908	0.00474094	0.277076	8.79139	2.06315	0.0427341	0.668004	-3.73921	1.36922	1.36922
MMP25-AS1	-0.133901	-0.265364	-0.00243667	8.12701	-2.03069	0.0460101	0.668004	-3.7835	1.33715	-1.33715
MRM2	0.199607	0.00942135	0.389794	9.6038	2.0925	0.0399476	0.668004	-3.69866	1.39851	1.39851
MRPL15	0.256764	0.00933074	0.504198	9.71453	2.06892	0.0421736	0.668004	-3.73128	1.37496	1.37496
MRPL53	0.196727	0.00815043	0.385303	9.8782	2.07991	0.0411235	0.668004	-3.71612	1.38591	1.38591
MRPS24	0.213589	0.0074018	0.419775	11.2261	2.06531	0.0425238	0.668004	-3.73625	1.37137	1.37137
MRPS5	0.136356	0.00324349	0.269469	9.97368	2.04232	0.0448128	0.668004	-3.76771	1.3486	1.3486
MTMR7	-0.125109	-0.248037	-0.00218105	4.84769	-2.02911	0.0461749	0.668004	-3.78564	1.33559	-1.33559
MUC4	-0.0858994	-0.167395	-0.00440406	6.19167	-2.10148	0.0391273	0.668004	-3.68615	1.40752	-1.40752
MYL2	-0.0874974	-0.173478	-0.00151705	5.32242	-2.02891	0.0461954	0.668004	-3.78591	1.3354	-1.3354
NAA11	-0.104018	-0.204418	-0.0036171	5.66092	-2.06556	0.042499	0.668004	-3.7359	1.37162	-1.37162
NAA30	0.302828	0.00804665	0.597609	8.73105	2.04816	0.0442212	0.668004	-3.75974	1.35437	1.35437
NEPRO	0.178239	0.00440271	0.352075	9.67145	2.04423	0.0446182	0.668004	-3.7651	1.35049	1.35049
NFE2L2	0.190678	0.00793334	0.373423	11.1474	2.08029	0.0410874	0.668004	-3.71559	1.38629	1.38629
NOA1	0.158673	0.00663645	0.310709	9.15915	2.08076	0.0410426	0.668004	-3.71493	1.38677	1.38677
NOMO1	0.170378	0.00731158	0.333444	11.7087	2.08313	0.0408196	0.668004	-3.71166	1.38913	1.38913
NOMO2	0.170378	0.00731158	0.333444	11.7087	2.08313	0.0408196	0.668004	-3.71166	1.38913	1.38913
NOMO3	0.170378	0.00731158	0.333444	11.7087	2.08313	0.0408196	0.668004	-3.71166	1.38913	1.38913
NOP16	0.173377	0.00571353	0.34104	9.02174	2.06168	0.0428784	0.668004	-3.74124	1.36776	1.36776
NOS1AP	-0.29277	-0.575827	-0.00971295	8.4592	-2.06215	0.0428321	0.668004	-3.74059	1.36823	-1.36823
NRG1-IT1	-0.09219	-0.182714	-0.00166574	5.22142	-2.03042	0.0460379	0.668004	-3.78386	1.33689	-1.33689
NRG2	-0.233128	-0.456945	-0.00931054	7.35334	-2.07667	0.0414302	0.668004	-3.72059	1.38268	-1.38268
NT5C1A	0.0790716	0.00133245	0.156811	6.74285	2.02791	0.0463005	0.668004	-3.78727	1.33441	1.33441
NTM	-0.522475	-1.0321	-0.0128487	9.94718	-2.044	0.0446414	0.668004	-3.76541	1.35026	-1.35026
NTN3	0.0988331	0.00367263	0.193993	6.06517	2.07068	0.0420036	0.668004	-3.72885	1.37671	1.37671
NTPCR	-0.176173	-0.346201	-0.00614465	8.79332	-2.06579	0.0424772	0.668004	-3.73559	1.37184	-1.37184
NUDCD2	0.224287	0.00799819	0.440576	8.74223	2.06746	0.0423146	0.668004	-3.73329	1.37351	1.37351
NUDT9P1	-0.093702	-0.183958	-0.00344611	5.09963	-2.06986	0.0420828	0.668004	-3.72999	1.3759	-1.3759
NUP153	0.198933	0.00969411	0.388172	9.832	2.09587	0.0396382	0.668004	-3.69397	1.40189	1.40189
NUP37	0.225482	0.0067294	0.444234	9.08667	2.05507	0.0435304	0.668004	-3.7503	1.36121	1.36121
ORMDL1	0.173546	0.00305836	0.344033	10.1788	2.0295	0.046134	0.668004	-3.78511	1.33598	1.33598
OST4	0.229147	0.00476094	0.453533	10.7279	2.03604	0.0454559	0.668004	-3.77624	1.34241	1.34241
P2RX5-TAX1BP3	0.267194	0.0137449	0.520643	8.83771	2.10186	0.0390929	0.668004	-3.68562	1.4079	1.4079
PABPC5	-0.383706	-0.760754	-0.00665766	4.12495	-2.02894	0.0461926	0.668004	-3.78587	1.33543	-1.33543
PCDHB8	0.3026	0.0124893	0.592711	4.89087	2.07957	0.0411556	0.668004	-3.71659	1.38557	1.38557
PCP4L1	-0.20233	-0.395858	-0.00880232	5.62125	-2.08442	0.0406989	0.668004	-3.70987	1.39042	-1.39042
PDK3	-0.297087	-0.588116	-0.00605797	9.63851	-2.03524	0.0455386	0.668004	-3.77733	1.34162	-1.34162
PFKFB2	-0.385055	-0.750284	-0.0198255	8.21141	-2.10196	0.0390837	0.668004	-3.68548	1.408	-1.408
PHGDH	-0.252171	-0.500053	-0.00428847	9.22882	-2.02823	0.046267	0.668004	-3.78683	1.33473	-1.33473
PIEZO2	-0.319569	-0.632625	-0.00651248	7.10354	-2.03521	0.0455412	0.668004	-3.77737	1.3416	-1.3416
PIWIL1	-0.0820452	-0.160688	-0.00340296	4.28878	-2.08001	0.0411139	0.668004	-3.71598	1.38601	-1.38601
PLIN3	0.257637	0.00616031	0.509113	10.4645	2.04257	0.0447864	0.668004	-3.76735	1.34885	1.34885
PLRG1	0.193346	0.0100494	0.376643	9.64766	2.10304	0.0389857	0.668004	-3.68397	1.40909	1.40909
PMPCB	0.207111	0.00624353	0.407978	10.5609	2.05571	0.0434671	0.668004	-3.74942	1.36184	1.36184
PMS2P6	0.188305	0.00464574	0.371964	10.0658	2.04417	0.0446245	0.668004	-3.76518	1.35043	1.35043
POP1	-0.119201	-0.235161	-0.00324069	7.75708	-2.04945	0.044091	0.668004	-3.75797	1.35565	-1.35565
PPP2R5A	-0.20724	-0.405168	-0.00931174	9.32608	-2.08753	0.0404079	0.668004	-3.70555	1.39353	-1.39353
PPP4R1L	-0.129944	-0.25781	-0.00207772	6.99557	-2.02613	0.0464869	0.668004	-3.78967	1.33267	-1.33267
PPP4R2	0.262886	0.0135935	0.512178	9.32426	2.10245	0.0390393	0.668004	-3.6848	1.4085	1.4085
PRAME	-0.300301	-0.592167	-0.00843466	5.67083	-2.05135	0.0439007	0.668004	-3.75538	1.35753	-1.35753
PRR7-AS1	-0.105347	-0.2074	-0.00329429	6.21093	-2.05809	0.0432309	0.668004	-3.74615	1.36421	-1.36421
PSMA7	0.21237	0.0042023	0.420538	11.1054	2.03398	0.0456681	0.668004	-3.77903	1.34039	1.34039
PSMB2	0.211937	0.00558685	0.418288	10.9701	2.04771	0.0442659	0.668004	-3.76035	1.35393	1.35393
PSMD13	0.207211	0.00947887	0.404943	9.51822	2.08931	0.0402426	0.668004	-3.70309	1.39531	1.39531
PURB	0.18814	0.00873028	0.36755	10.1278	2.09075	0.040109	0.668004	-3.70108	1.39676	1.39676
PYURF	0.20487	0.0100852	0.399654	10.9259	2.09696	0.039538	0.668004	-3.69245	1.40299	1.40299
R3HDML	0.107062	0.00395	0.210174	6.20212	2.07011	0.0420586	0.668004	-3.72964	1.37614	1.37614
RAF1	0.145532	0.004769	0.286294	10.2128	2.06128	0.0429171	0.668004	-3.74178	1.36737	1.36737
RALGPS1	-0.273813	-0.537673	-0.00995285	8.19111	-2.06894	0.0421716	0.668004	-3.73125	1.37498	-1.37498
RAX	-0.133945	-0.26469	-0.0031995	7.1703	-2.04252	0.0447915	0.668004	-3.76742	1.3488	-1.3488
RGCC	-0.388486	-0.756301	-0.0206718	10.4285	-2.10579	0.0387388	0.668004	-3.68014	1.41185	-1.41185
RGS7	-0.628337	-1.24115	-0.0155236	6.75229	-2.04424	0.0446172	0.668004	-3.76509	1.3505	-1.3505
RNF144A-AS1	-0.152534	-0.301591	-0.00347665	7.57432	-2.04024	0.0450247	0.668004	-3.77054	1.34655	-1.34655
RNF214	0.126997	0.00506334	0.24893	8.28156	2.07653	0.0414441	0.668004	-3.72079	1.38254	1.38254
RPL21P2	0.111699	0.00490715	0.21849	6.33275	2.08535	0.0406117	0.668004	-3.70858	1.39135	1.39135
RPL39L	0.398261	0.013118	0.783403	6.61327	2.06164	0.0428818	0.668004	-3.74128	1.36773	1.36773
RPS10P5	0.186941	0.00566308	0.36822	9.43108	2.05602	0.0434361	0.668004	-3.74899	1.36215	1.36215
RPS4XP3	0.220099	0.00651501	0.433682	5.83563	2.05455	0.0435818	0.668004	-3.751	1.36069	1.36069
RSPH10B	0.181428	0.00747337	0.355383	7.81679	2.07939	0.0411724	0.668004	-3.71683	1.38539	1.38539
RSPH10B2	0.181428	0.00747337	0.355383	7.81679	2.07939	0.0411724	0.668004	-3.71683	1.38539	1.38539
SDF4	0.149519	0.00358633	0.295452	11.1259	2.04273	0.0447704	0.668004	-3.76714	1.34901	1.34901
SEMA6A	-0.259217	-0.512073	-0.00636093	10.1959	-2.04389	0.0446527	0.668004	-3.76556	1.35015	-1.35015
SERTAD1	0.199026	0.0059955	0.392057	8.74613	2.05566	0.0434716	0.668004	-3.74949	1.36179	1.36179
SH2D4B	0.0729799	0.00305923	0.142901	5.10449	2.08097	0.0410233	0.668004	-3.71465	1.38697	1.38697
SLC16A2	-0.188516	-0.374075	-0.00295667	8.46279	-2.0255	0.0465529	0.668004	-3.79052	1.33205	-1.33205
SLC30A4	0.158297	0.00262497	0.31397	8.42671	2.02735	0.0463586	0.668004	-3.78802	1.33387	1.33387
SLC39A1	0.169899	0.00600415	0.333794	8.63387	2.06677	0.0423813	0.668004	-3.73423	1.37283	1.37283
SLC4A8	-0.205088	-0.404994	-0.00518199	9.39891	-2.04542	0.0444979	0.668004	-3.76348	1.35166	-1.35166
SLC7A14	-0.360797	-0.709613	-0.0119812	6.9251	-2.06222	0.0428256	0.668004	-3.7405	1.3683	-1.3683
SMIM26	0.201719	0.00612737	0.397311	9.99893	2.05619	0.0434188	0.668004	-3.74875	1.36232	1.36232
SNORA11F	0.114022	0.00454044	0.223503	6.41642	2.07642	0.0414542	0.668004	-3.72094	1.38243	1.38243
SNRPG	0.217181	0.00877478	0.425588	10.9487	2.07768	0.0413344	0.668004	-3.7192	1.38369	1.38369
SNRPGP10	0.217181	0.00877478	0.425588	10.9487	2.07768	0.0413344	0.668004	-3.7192	1.38369	1.38369
SNRPGP15	0.217181	0.00877478	0.425588	10.9487	2.07768	0.0413344	0.668004	-3.7192	1.38369	1.38369
SPINK5	-0.116023	-0.226976	-0.00506964	6.40868	-2.08483	0.04066	0.668004	-3.7093	1.39083	-1.39083
SPPL2A	0.200912	0.00326262	0.398562	9.53543	2.02665	0.0464328	0.668004	-3.78897	1.33317	1.33317
SSMEM1	-0.071238	-0.141269	-0.0012074	4.87205	-2.02811	0.0462795	0.668004	-3.78699	1.33461	-1.33461
TALDO1	0.196788	0.00417762	0.389398	10.8339	2.03698	0.045359	0.668004	-3.77497	1.34334	1.34334
TAS2R5	0.211139	0.0049067	0.417372	6.4544	2.04117	0.0449295	0.668004	-3.76927	1.34747	1.34747
TBC1D19	0.169535	0.00333409	0.335736	7.5687	2.03373	0.0456942	0.668004	-3.77938	1.34014	1.34014
TBC1D7	0.292837	0.00803127	0.577642	7.54327	2.04996	0.0440405	0.668004	-3.75729	1.35615	1.35615
TCF20	-0.192891	-0.381537	-0.00424553	8.96191	-2.0386	0.0451919	0.668004	-3.77276	1.34494	-1.34494
TEX41	-0.125678	-0.244597	-0.00675897	6.14108	-2.10705	0.0386253	0.668004	-3.67837	1.41313	-1.41313
TGOLN2	0.181257	0.0082671	0.354246	11.2286	2.08902	0.0402701	0.668004	-3.7035	1.39502	1.39502
THY1	0.335923	0.0071158	0.664729	10.1065	2.03688	0.0453689	0.668004	-3.7751	1.34324	1.34324
TIMP3	-0.434871	-0.862436	-0.00730579	10.9525	-2.0278	0.0463116	0.668004	-3.78741	1.33431	-1.33431
TLL2	-0.199023	-0.391349	-0.00669618	6.39719	-2.06315	0.0427342	0.668004	-3.73921	1.36922	-1.36922
TM9SF2	0.307969	0.0117337	0.604204	10.7582	2.07271	0.0418091	0.668004	-3.72606	1.37873	1.37873
TMC2	0.0949871	0.00349753	0.186477	8.41165	2.06995	0.0420738	0.668004	-3.72986	1.37599	1.37599
TMCO5B	-0.108395	-0.211714	-0.00507682	5.79756	-2.0917	0.0400212	0.668004	-3.69976	1.39771	-1.39771
TMEM121	0.223863	0.0111684	0.436558	7.05104	2.09842	0.0394046	0.668004	-3.69041	1.40445	1.40445
TMEM14B	0.171469	0.00818816	0.33475	11.1895	2.09372	0.0398356	0.668004	-3.69696	1.39973	1.39973
TMEM14C	0.171469	0.00818816	0.33475	11.1895	2.09372	0.0398356	0.668004	-3.69696	1.39973	1.39973
TMEM14DP	0.171469	0.00818816	0.33475	11.1895	2.09372	0.0398356	0.668004	-3.69696	1.39973	1.39973
TMEM156	-0.126083	-0.24982	-0.00234677	4.99275	-2.03155	0.0459207	0.668004	-3.78234	1.33799	-1.33799
TMEM263	0.263227	0.00793874	0.518515	9.74047	2.05573	0.0434643	0.668004	-3.74938	1.36187	1.36187
TMEM35B	0.172794	0.00875275	0.336835	8.60046	2.10011	0.0392509	0.668004	-3.68805	1.40615	1.40615
TMLHE	0.179238	0.00332669	0.355149	7.24375	2.03144	0.045932	0.668004	-3.78248	1.33788	1.33788
TMX3	0.23755	0.00686017	0.468239	9.36162	2.05302	0.0437338	0.668004	-3.75309	1.35918	1.35918
TNFAIP1	0.158315	0.00263987	0.31399	10.021	2.02754	0.0463386	0.668004	-3.78776	1.33406	1.33406
TNFRSF1A	0.253347	0.00427553	0.502418	10.3143	2.02796	0.0462951	0.668004	-3.7872	1.33447	1.33447
TNFRSF8	0.102768	0.00298862	0.202548	6.29674	2.05345	0.0436911	0.668004	-3.75251	1.35961	1.35961
TOR1A	0.163446	0.00479146	0.3221	9.15461	2.05395	0.0436418	0.668004	-3.75183	1.3601	1.3601
TREML4	-0.11942	-0.234111	-0.00472828	5.96314	-2.07593	0.0415009	0.668004	-3.72161	1.38194	-1.38194
TRIM49	-0.101277	-0.19938	-0.00317416	4.55819	-2.05824	0.0432161	0.668004	-3.74595	1.36435	-1.36435
TRIM49B	-0.101277	-0.19938	-0.00317416	4.55819	-2.05824	0.0432161	0.668004	-3.74595	1.36435	-1.36435
TRIM49C	-0.101277	-0.19938	-0.00317416	4.55819	-2.05824	0.0432161	0.668004	-3.74595	1.36435	-1.36435
TRIM60P18	0.197467	0.00343234	0.391503	4.82609	2.029	0.046186	0.668004	-3.78578	1.33549	1.33549
TRMT10C	0.239316	0.0108618	0.467771	8.9026	2.08853	0.0403154	0.668004	-3.70418	1.39453	1.39453
TRPT1	0.161856	0.00667979	0.317031	9.26669	2.07956	0.0411563	0.668004	-3.7166	1.38556	1.38556
TSACC	-0.111204	-0.217229	-0.00517887	7.70086	-2.09112	0.040075	0.668004	-3.70057	1.39713	-1.39713
TSPAN4	0.248945	0.0043971	0.493493	8.54952	2.02958	0.0461253	0.668004	-3.785	1.33606	1.33606
TUBA3C	0.121313	0.00607911	0.236546	8.75578	2.09891	0.03936	0.668004	-3.68973	1.40494	1.40494
TYRP1	-0.112746	-0.219968	-0.00552398	4.23644	-2.09645	0.0395849	0.668004	-3.69316	1.40247	-1.40247
UBE2E3	0.265557	0.00833712	0.522777	11.1092	2.05836	0.0432049	0.668004	-3.74579	1.36447	1.36447
UBTD2	0.199175	0.00315736	0.395193	9.96955	2.02585	0.0465165	0.668004	-3.79005	1.33239	1.33239
UGT3A1	0.0781263	0.00133529	0.154917	5.81685	2.0284	0.0462486	0.668004	-3.7866	1.3349	1.3349
UNC5B-AS1	-0.0989679	-0.196363	-0.00157303	5.87108	-2.02594	0.0465074	0.668004	-3.78993	1.33248	-1.33248
URGCP-MRPS24	0.213589	0.0074018	0.419775	11.2261	2.06531	0.0425238	0.668004	-3.73625	1.37137	1.37137
VKORC1L1	0.280816	0.00468621	0.556945	8.6922	2.02757	0.0463358	0.668004	-3.78772	1.33408	1.33408
VPS35P1	0.381452	0.018868	0.744036	7.85667	2.09748	0.0394904	0.668004	-3.69172	1.40351	1.40351
VWCE	-0.221417	-0.433778	-0.00905503	7.41856	-2.07875	0.0412331	0.668004	-3.71772	1.38475	-1.38475
WDFY3-AS2	-0.271016	-0.535056	-0.00697659	7.0516	-2.04641	0.0443971	0.668004	-3.76212	1.35265	-1.35265
XAGE3	0.0998198	0.00471545	0.194924	6.13807	2.09259	0.0399395	0.668004	-3.69853	1.3986	1.3986
XKR4	-0.613363	-1.20032	-0.0264049	7.20723	-2.08343	0.0407919	0.668004	-3.71125	1.38943	-1.38943
YIF1A	0.198361	0.00774101	0.388982	9.65564	2.0747	0.0416182	0.668004	-3.72331	1.38072	1.38072
ZDHHC8P1	-0.214686	-0.422747	-0.0066259	6.73883	-2.05723	0.0433164	0.668004	-3.74734	1.36335	-1.36335
ZNF385A	-0.283757	-0.556433	-0.0110805	8.61299	-2.07475	0.0416132	0.668004	-3.72324	1.38077	-1.38077
ZNF442	-0.124782	-0.247015	-0.00254979	5.25719	-2.03532	0.0455294	0.668004	-3.77721	1.34171	-1.34171
ZNF471	-0.364107	-0.710524	-0.0176898	7.55851	-2.09555	0.0396677	0.668004	-3.69442	1.40156	-1.40156
ZNF513	0.187092	0.00760735	0.366577	7.91826	2.07824	0.0412814	0.668004	-3.71842	1.38425	1.38425
ZNF528	0.175378	0.0043706	0.346386	7.03701	2.04469	0.0445715	0.668004	-3.76447	1.35094	1.35094
BTBD1	0.225956	0.00346856	0.448444	10.6938	2.02482	0.0466251	0.668447	-3.79145	1.33138	1.33138
SWI5	0.183213	0.00279481	0.363631	8.08495	2.02462	0.046646	0.668447	-3.79171	1.33119	1.33119
CASC2	0.0926451	0.00138009	0.18391	5.61752	2.02388	0.0467236	0.66875	-3.79271	1.33046	1.33046
ZNF846	-0.152046	-0.30183	-0.00226098	5.722	-2.02383	0.0467292	0.66875	-3.79278	1.33041	-1.33041
MCFD2P1	0.0508283	0.000741381	0.100915	4.117	2.02325	0.0467909	0.669188	-3.79357	1.32984	1.32984
PER3	-0.413169	-0.820399	-0.00593802	8.12408	-2.02281	0.0468374	0.669407	-3.79416	1.32941	-1.32941
LINC00836	-0.193962	-0.385206	-0.00271768	6.17488	-2.02207	0.0469156	0.670081	-3.79516	1.32868	-1.32868
DDRGK1	0.165019	0.0020763	0.327961	9.30914	2.01914	0.0472265	0.671524	-3.79911	1.32581	1.32581
FAM169A	-0.341542	-0.678747	-0.00433594	9.42472	-2.01937	0.0472019	0.671524	-3.7988	1.32604	-1.32604
KRCC1	0.17445	0.00221091	0.34669	10.2638	2.01933	0.0472066	0.671524	-3.79886	1.326	1.326
MIR4527HG	0.0840902	0.00109623	0.167084	6.60128	2.02007	0.0471276	0.671524	-3.79786	1.32672	1.32672
NEXN-AS1	-0.0656085	-0.130374	-0.000843302	4.04073	-2.0197	0.0471674	0.671524	-3.79836	1.32636	-1.32636
PLEKHA1	-0.246778	-0.490431	-0.00312617	8.72526	-2.01932	0.0472078	0.671524	-3.79887	1.32599	-1.32599
ZNF547	-0.101336	-0.201401	-0.00127106	6.75306	-2.01906	0.047235	0.671524	-3.79922	1.32574	-1.32574
SIRPB1	-0.135555	-0.269445	-0.00166544	5.72733	-2.01854	0.047291	0.671876	-3.79993	1.32522	-1.32522
ACTR10	0.181011	0.00208467	0.359938	10.5516	2.01696	0.0474588	0.67212	-3.80204	1.32368	1.32368
GLO1	0.174386	0.0020706	0.346702	11.421	2.01769	0.0473809	0.67212	-3.80106	1.3244	1.3244
PBDC1	0.208537	0.0023964	0.414678	8.74308	2.01691	0.0474643	0.67212	-3.80211	1.32363	1.32363
PIGO	0.15652	0.00183154	0.311208	8.35637	2.01734	0.0474185	0.67212	-3.80154	1.32405	1.32405
PRSS40A	0.0898935	0.00103589	0.178751	5.80878	2.01698	0.0474573	0.67212	-3.80202	1.3237	1.3237
FGF13-AS1	-0.10552	-0.209876	-0.00116392	5.86149	-2.01597	0.047565	0.672219	-3.80338	1.32271	-1.32271
RBM14-RBM4	0.213404	0.00236731	0.42444	10.4199	2.0161	0.0475513	0.672219	-3.80321	1.32284	1.32284
RBM4	0.213404	0.00236731	0.42444	10.4199	2.0161	0.0475513	0.672219	-3.80321	1.32284	1.32284
DESI1	-0.18831	-0.374633	-0.00198779	8.96389	-2.01501	0.0476687	0.673242	-3.80468	1.32177	-1.32177
GFPT1	0.229602	0.00236585	0.456837	8.51484	2.01449	0.0477238	0.673578	-3.80537	1.32126	1.32126
RBM46	-0.0818485	-0.16288	-0.000817502	4.11046	-2.01385	0.047793	0.674113	-3.80624	1.32064	-1.32064
ZCCHC3	0.16727	0.00163107	0.332909	9.01285	2.01337	0.0478448	0.674402	-3.80688	1.32017	1.32017
SPANXA2-OT1	-0.0694769	-0.138287	-0.000666818	4.4049	-2.01306	0.0478784	0.674434	-3.8073	1.31986	-1.31986
IRX3	-0.460505	-0.916829	-0.00418164	7.15091	-2.01201	0.0479918	0.675589	-3.80872	1.31883	-1.31883
HIBADH	0.292412	0.00258597	0.582238	8.79359	2.01152	0.0480438	0.675625	-3.80936	1.31836	1.31836
SBSPON	-0.206902	-0.411987	-0.00181715	6.04139	-2.0114	0.0480571	0.675625	-3.80953	1.31824	-1.31824
B3GNT5	0.384307	0.00228201	0.766332	9.08718	2.00564	0.0486829	0.675991	-3.81726	1.31262	1.31262
CCNC	0.23926	0.00153924	0.476982	9.79944	2.00664	0.0485737	0.675991	-3.81591	1.3136	1.3136
GARS	0.193795	0.00140087	0.38619	10.7508	2.00825	0.0483986	0.675991	-3.81376	1.31517	1.31517
GCGR	0.109599	0.000644903	0.218553	6.54706	2.00554	0.0486948	0.675991	-3.8174	1.31252	1.31252
GRIP2	-0.117216	-0.233758	-0.000674125	8.12084	-2.00527	0.0487242	0.675991	-3.81776	1.31226	-1.31226
HFM1	-0.219122	-0.436941	-0.00130372	5.00984	-2.00567	0.0486803	0.675991	-3.81722	1.31265	-1.31265
HNRNPDL	0.181629	0.0010876	0.362171	11.4935	2.00575	0.0486719	0.675991	-3.81712	1.31272	1.31272
IRX2	-0.41509	-0.827827	-0.00235238	5.42691	-2.0051	0.0487427	0.675991	-3.81799	1.31209	-1.31209
KCNB2	-0.111442	-0.222114	-0.000769544	7.26295	-2.0076	0.0484697	0.675991	-3.81464	1.31453	-1.31453
KCNQ1OT1	-0.174262	-0.347081	-0.00144443	8.20798	-2.0104	0.0481655	0.675991	-3.81088	1.31726	-1.31726
KLRC4-KLRK1	-0.263437	-0.525069	-0.00180569	7.4021	-2.0075	0.048481	0.675991	-3.81477	1.31443	-1.31443
KLRK1	-0.263437	-0.525069	-0.00180569	7.4021	-2.0075	0.048481	0.675991	-3.81477	1.31443	-1.31443
METTL15P1	0.221055	0.00163063	0.44048	5.7738	2.00855	0.048366	0.675991	-3.81336	1.31546	1.31546
MRPL10	0.197441	0.00132619	0.393556	9.33695	2.00722	0.0485112	0.675991	-3.81515	1.31416	1.31416
NT5DC3	-0.24939	-0.497092	-0.00168854	8.22592	-2.00733	0.0484994	0.675991	-3.815	1.31426	-1.31426
SLC30A6	0.158043	0.000936466	0.315149	8.61292	2.00562	0.0486857	0.675991	-3.81729	1.3126	1.3126
SLC37A3	0.216127	0.00147464	0.430779	8.87896	2.00743	0.0484879	0.675991	-3.81486	1.31437	1.31437
STAG3L4	0.27225	0.00229285	0.542207	7.50153	2.01067	0.0481363	0.675991	-3.81051	1.31753	1.31753
TIGD4	0.0981146	0.000798125	0.195431	5.32373	2.01009	0.0481994	0.675991	-3.8113	1.31696	1.31696
TMEM11	0.142264	0.00106031	0.283468	8.65099	2.00871	0.0483492	0.675991	-3.81315	1.31561	1.31561
USP9X	-0.139292	-0.277466	-0.0011176	11.0096	-2.00986	0.0482238	0.675991	-3.8116	1.31674	-1.31674
MYL12A	0.203218	0.00110412	0.405331	10.9356	2.00463	0.0487943	0.676271	-3.81862	1.31163	1.31163
TSPAN8	-0.245921	-0.490548	-0.00129371	5.17221	-2.00428	0.0488324	0.676364	-3.81909	1.31129	-1.31129
ABCC2	0.112484	2.01215e-05	0.224948	5.44649	1.99409	0.0499601	0.676662	-3.83271	1.30138	1.30138
ALG8	0.163709	1.67777e-05	0.327401	9.45748	1.99394	0.0499771	0.676662	-3.83291	1.30123	1.30123
ANKRD7	0.0763073	4.57611e-05	0.152569	4.37123	1.99493	0.0498663	0.676662	-3.83159	1.30219	1.30219
CCDC60	0.0872796	5.58595e-06	0.174554	7.94669	1.99386	0.0499857	0.676662	-3.83301	1.30115	1.30115
CEP85L	-0.248789	-0.49718	-0.000398763	8.9885	-1.99694	0.0496431	0.676662	-3.82891	1.30414	-1.30414
CHPF	0.296271	0.000281021	0.592261	9.66019	1.99563	0.0497886	0.676662	-3.83066	1.30287	1.30287
COPS7B	0.145308	2.68488e-05	0.290589	8.65793	1.9941	0.0499588	0.676662	-3.83269	1.30139	1.30139
DHCR24-DT	0.109233	0.000518038	0.217948	4.94559	2.00324	0.0489469	0.676662	-3.82048	1.31028	1.31028
ECT2	0.478242	0.00156388	0.954921	8.39642	2.00028	0.0492729	0.676662	-3.82444	1.30739	1.30739
ERGIC3	0.240038	0.000664238	0.479412	10.5928	1.99927	0.0493844	0.676662	-3.82579	1.30641	1.30641
ETNPPL	-0.871822	-1.74106	-0.00257978	6.98434	-1.99965	0.0493419	0.676662	-3.82528	1.30678	-1.30678
EXOC2	0.191424	0.000744165	0.382103	8.14733	2.00152	0.0491361	0.676662	-3.82279	1.3086	1.3086
GPRIN3	-0.147246	-0.294406	-8.63275e-05	6.54986	-1.9949	0.0498693	0.676662	-3.83162	1.30217	-1.30217
KANTR	-0.282793	-0.565157	-0.000428845	7.73799	-1.99676	0.0496623	0.676662	-3.82914	1.30397	-1.30397
KCNK15-AS1	-0.122151	-0.244048	-0.00025465	5.89034	-1.9979	0.049536	0.676662	-3.82762	1.30508	-1.30508
KLHL40	0.0922517	8.22129e-05	0.184421	5.48579	1.99551	0.0498014	0.676662	-3.83081	1.30276	1.30276
KRBOX1	0.314057	0.000763606	0.627351	6.74003	1.99859	0.049459	0.676662	-3.82669	1.30575	1.30575
LRRIQ3	-0.0861813	-0.17225	-0.000113052	4.89045	-1.99635	0.0497078	0.676662	-3.82969	1.30357	-1.30357
MRPL46	0.174064	0.000274583	0.347854	8.76892	1.99689	0.0496487	0.676662	-3.82898	1.30409	1.30409
MYNN	0.203249	0.000267639	0.406231	8.583	1.99636	0.0497067	0.676662	-3.82967	1.30358	1.30358
NAV1	-0.307938	-0.615227	-0.000647833	10.1455	-1.99794	0.0495317	0.676662	-3.82757	1.30512	-1.30512
PMS2P11	0.186715	0.00047337	0.372957	10.0631	1.9988	0.0494359	0.676662	-3.82642	1.30596	1.30596
PMS2P5	0.186715	0.00047337	0.372957	10.0631	1.9988	0.0494359	0.676662	-3.82642	1.30596	1.30596
PMS2P9	0.186715	0.00047337	0.372957	10.0631	1.9988	0.0494359	0.676662	-3.82642	1.30596	1.30596
POR	0.215205	0.00088099	0.429529	9.26676	2.00193	0.0490905	0.676662	-3.82223	1.309	1.309
PRICKLE2-AS3	-0.075701	-0.151122	-0.000280085	4.5108	-2.00114	0.0491777	0.676662	-3.82329	1.30823	-1.30823
PRMT6	0.333491	0.00166463	0.665317	8.18498	2.00374	0.0488919	0.676662	-3.81981	1.31076	1.31076
RBMXP2	0.188599	0.00039725	0.376802	10.869	1.99794	0.0495312	0.676662	-3.82756	1.30512	1.30512
SDC1	0.322552	0.00121245	0.643891	7.8638	2.00126	0.0491646	0.676662	-3.82313	1.30835	1.30835
SERPINA2	0.0889494	4.83748e-05	0.17785	4.78248	1.99482	0.0498788	0.676662	-3.83173	1.30208	1.30208
SMDT1	-0.194501	-0.388305	-0.000698246	10.6872	-2.00092	0.049202	0.676662	-3.82359	1.30802	-1.30802
SPTBN4	-0.128317	-0.256567	-6.62124e-05	8.69317	-1.99476	0.049885	0.676662	-3.83181	1.30203	-1.30203
ST6GAL2	-0.678647	-1.35695	-0.000339646	6.44979	-1.99473	0.0498884	0.676662	-3.83185	1.302	-1.302
THSD4	-0.158362	-0.316103	-0.000621154	7.95407	-2.00159	0.0491284	0.676662	-3.82269	1.30867	-1.30867
TIGD5	0.171155	0.000316418	0.341993	8.30305	1.99743	0.0495884	0.676662	-3.82825	1.30462	1.30462
TLN2	-0.218703	-0.436771	-0.000635568	8.41786	-1.99955	0.0493536	0.676662	-3.82542	1.30668	-1.30668
ADGRG6	-0.213844	-0.428412	0.00072439	5.70638	-1.987	0.0507578	0.676695	-3.84215	1.2945	-1.2945
ARF5	0.145204	-0.000545733	0.290954	10.3208	1.98627	0.050841	0.676695	-3.84312	1.29379	1.29379
C16orf91	0.140432	-4.06972e-05	0.280904	8.52659	1.99316	0.0500646	0.676695	-3.83395	1.30047	1.30047
C19orf18	-0.242801	-0.486527	0.000925682	6.73127	-1.98616	0.0508532	0.676695	-3.84326	1.29368	-1.29368
CAPN7	0.217717	-0.000210704	0.435645	8.54987	1.99181	0.050216	0.676695	-3.83575	1.29916	1.29916
CSKMT	0.0991101	-0.000130729	0.198351	7.29406	1.99111	0.0502945	0.676695	-3.83668	1.29848	1.29848
CYP51A1	0.351228	-0.000794758	0.703251	9.80808	1.98923	0.0505057	0.676695	-3.83918	1.29666	1.29666
DPP3	0.171611	-0.00021249	0.343434	9.02109	1.99127	0.0502764	0.676695	-3.83647	1.29863	1.29863
EIF2S3	-0.16288	-0.326258	0.00049779	10.4559	-1.98766	0.0506835	0.676695	-3.84127	1.29513	-1.29513
EMILIN3	-0.455862	-0.913551	0.00182748	8.33418	-1.98577	0.0508973	0.676695	-3.84378	1.2933	-1.2933
ERLIN1	0.176339	-0.000348043	0.353025	9.19487	1.98981	0.050441	0.676695	-3.83842	1.29722	1.29722
FBXW2	0.200012	-0.00057274	0.400596	9.51852	1.98804	0.0506403	0.676695	-3.84077	1.2955	1.2955
FGA	-0.115154	-0.230517	0.000210007	7.22917	-1.99011	0.0504074	0.676695	-3.83802	1.29751	-1.29751
FRMD4A	-0.270222	-0.54134	0.000896437	8.60605	-1.98714	0.0507421	0.676695	-3.84196	1.29463	-1.29463
FSCN3	0.145204	-0.000545733	0.290954	10.3208	1.98627	0.050841	0.676695	-3.84312	1.29379	1.29379
GTF2IRD1	0.155723	-0.000609385	0.312055	9.14625	1.98596	0.0508758	0.676695	-3.84353	1.29349	1.29349
KCTD4	-0.16896	-0.33815	0.000230208	6.4246	-1.99102	0.0503042	0.676695	-3.8368	1.29839	-1.29839
KDELC2	0.237701	-0.000955696	0.476358	8.84879	1.98575	0.0508999	0.676695	-3.84381	1.29328	1.29328
KLF8	-0.116029	-0.232397	0.000338525	6.87318	-1.98794	0.0506524	0.676695	-3.84091	1.2954	-1.2954
KLHL7	0.256773	-0.000673864	0.514219	10.6278	1.98852	0.0505867	0.676695	-3.84013	1.29596	1.29596
LRRC77P	-0.0750548	-0.150373	0.000263297	5.13962	-1.98677	0.0507848	0.676695	-3.84246	1.29427	-1.29427
2004-03-01	-0.260633	-0.521734	0.000468471	6.63902	-1.99016	0.0504015	0.676695	-3.83795	1.29756	-1.29756
MBOAT2	-0.20407	-0.408558	0.000418386	9.61501	-1.98966	0.0504581	0.676695	-3.83862	1.29707	-1.29707
MED13L	-0.275469	-0.5516	0.000662412	9.48749	-1.98895	0.0505374	0.676695	-3.83955	1.29639	-1.29639
RBMX	0.18736	-0.000358203	0.375078	10.8874	1.98993	0.0504271	0.676695	-3.83825	1.29734	1.29734
SASH1	-0.269196	-0.539129	0.000737721	10.483	-1.98829	0.0506127	0.676695	-3.84044	1.29574	-1.29574
SDHD	0.203588	-0.000418207	0.407595	10.3552	1.98965	0.050459	0.676695	-3.83863	1.29706	1.29706
SMPD2	0.126553	-0.000429743	0.253536	7.26958	1.98699	0.0507596	0.676695	-3.84217	1.29448	1.29448
SSTR3	0.0927168	-8.24434e-05	0.185516	7.4879	1.99196	0.0501985	0.676695	-3.83554	1.29931	1.29931
LRRC27	0.0971704	-0.000415932	0.194757	7.78375	1.98524	0.0509583	0.677053	-3.84449	1.29279	1.29279
RAN	0.219816	-0.00100203	0.440634	11.1095	1.98469	0.0510208	0.677466	-3.84522	1.29225	1.29225
GABRG1	-0.324556	-0.650691	0.00157839	5.06201	-1.98409	0.0510893	0.677957	-3.84602	1.29167	-1.29167
CDON	0.407734	-0.00232307	0.817791	8.03914	1.98244	0.0512772	0.678359	-3.84821	1.29008	1.29008
EEF1A1P9	0.0980541	-0.00055759	0.196666	14.2379	1.98246	0.0512747	0.678359	-3.84818	1.2901	1.2901
PPP1R1B	-0.560485	-1.12415	0.00317516	8.00261	-1.9825	0.0512698	0.678359	-3.84812	1.29014	-1.29014
TMCO3	0.343957	-0.00189131	0.689805	10.0081	1.98283	0.0512324	0.678359	-3.84769	1.29045	1.29045
XPOT	0.201007	-0.00114146	0.403156	10.4311	1.98248	0.0512729	0.678359	-3.84816	1.29011	1.29011
KBTBD11	-0.42612	-0.854799	0.00255859	8.70898	-1.98184	0.0513463	0.678856	-3.84901	1.28949	-1.28949
COG7	-0.173639	-0.348533	0.00125611	8.62497	-1.97942	0.0516238	0.680615	-3.85222	1.28715	-1.28715
MAPK8	-0.249067	-0.499983	0.00184946	8.2748	-1.97904	0.0516671	0.680615	-3.85272	1.28679	-1.28679
MCM7	0.332901	-0.00241643	0.668218	9.62182	1.97937	0.0516294	0.680615	-3.85229	1.2871	1.2871
RSBN1	-0.191863	-0.385152	0.00142638	9.59615	-1.97902	0.0516691	0.680615	-3.85274	1.28677	-1.28677
TMED4	0.326269	-0.00230842	0.654846	10.807	1.97973	0.0515879	0.680615	-3.85181	1.28745	1.28745
ZBED3	-0.208659	-0.418768	0.00144917	9.28036	-1.97998	0.0515586	0.680615	-3.85147	1.2877	-1.2877
CD38	-0.220307	-0.442334	0.00172019	7.80471	-1.97829	0.0517536	0.681312	-3.85372	1.28606	-1.28606
ARID3B	-0.108062	-0.216992	0.000868883	7.73966	-1.97783	0.0518062	0.681587	-3.85432	1.28562	-1.28562
DEK	0.273701	-0.00248342	0.549885	11.0001	1.97581	0.0520401	0.682855	-3.857	1.28366	1.28366
KIAA0100	0.173452	-0.00163489	0.34854	9.71899	1.97512	0.0521199	0.682855	-3.85791	1.283	1.283
LARP1	0.122434	-0.0011566	0.246025	10.9007	1.97508	0.0521247	0.682855	-3.85797	1.28296	1.28296
LINC01775	0.0789457	-0.000695302	0.158587	6.95265	1.97633	0.0519797	0.682855	-3.85631	1.28417	1.28417
RS1	0.0861102	-0.000798865	0.173019	5.64129	1.97541	0.0520862	0.682855	-3.85753	1.28328	1.28328
TACC2	-0.368347	-0.739942	0.00324775	8.36139	-1.97631	0.051982	0.682855	-3.85634	1.28415	-1.28415
TCEAL7	0.363609	-0.00329966	0.730517	9.79157	1.97581	0.0520403	0.682855	-3.857	1.28366	1.28366
ACTL6A	0.340187	-0.0033142	0.683689	8.97699	1.9745	0.0521917	0.683247	-3.85873	1.2824	1.2824
ADAM10	0.224391	-0.00234058	0.451123	10.7751	1.97315	0.052348	0.683247	-3.86051	1.2811	1.2811
C10orf143	-0.220742	-0.443822	0.00233849	6.91748	-1.97284	0.0523851	0.683247	-3.86093	1.28079	-1.28079
CLEC3A	-0.105059	-0.211286	0.0011679	6.25965	-1.97182	0.0525039	0.683247	-3.86228	1.27981	-1.27981
ERFE	-0.322072	-0.647905	0.00375984	7.13491	-1.97073	0.0526307	0.683247	-3.86371	1.27876	-1.27876
FAM170A	0.112192	-0.00129541	0.225679	5.94379	1.97098	0.0526017	0.683247	-3.86339	1.279	1.279
KIF21B	-0.340517	-0.684754	0.00371913	8.39483	-1.97219	0.0524597	0.683247	-3.86178	1.28017	-1.28017
LYPLA1	0.298827	-0.003247	0.600901	10.1867	1.9723	0.0524469	0.683247	-3.86163	1.28028	1.28028
PAXIP1	0.233174	-0.00246039	0.468809	8.53266	1.97292	0.0523755	0.683247	-3.86082	1.28087	1.28087
PELO	0.288016	-0.00315336	0.579186	8.47045	1.97214	0.0524657	0.683247	-3.86185	1.28012	1.28012
PPP1R2	0.298339	-0.00336085	0.60004	9.06586	1.97153	0.0525377	0.683247	-3.86266	1.27953	1.27953
RHOA	0.187029	-0.00205756	0.376116	12.5444	1.97204	0.0524777	0.683247	-3.86198	1.28002	1.28002
SLC1A2	-0.516232	-1.0378	0.00534142	11.8438	-1.97332	0.052329	0.683247	-3.86029	1.28126	-1.28126
SMIM34B	-0.0992894	-0.199695	0.00111595	7.41878	-1.97158	0.0525318	0.683247	-3.8626	1.27958	-1.27958
TAF13	0.237901	-0.00277547	0.478578	10.111	1.97074	0.052629	0.683247	-3.86369	1.27877	1.27877
AGBL5	0.185224	-0.00234423	0.372791	8.06825	1.96882	0.0528546	0.683684	-3.86624	1.27692	1.27692
DCAKD	-0.229267	-0.461419	0.00288488	8.98635	-1.96896	0.0528379	0.683684	-3.86605	1.27706	-1.27706
FAHD1	0.227214	-0.00276923	0.457197	8.4097	1.96973	0.0527478	0.683684	-3.86503	1.2778	1.2778
RTL9	-0.131138	-0.263935	0.00165992	6.27559	-1.96881	0.0528549	0.683684	-3.86624	1.27691	-1.27691
TMEM134	0.197825	-0.00237494	0.398024	8.89524	1.97008	0.0527062	0.683684	-3.86457	1.27814	1.27814
TUG1	-0.182819	-0.367901	0.00226297	11.2838	-1.96936	0.0527912	0.683684	-3.86552	1.27744	-1.27744
COA1	0.199006	-0.00255476	0.400566	9.24873	1.96846	0.0528959	0.683803	-3.8667	1.27658	1.27658
ANGPTL8	0.0906119	-0.00124335	0.182467	5.94928	1.96675	0.0530977	0.684002	-3.86897	1.27492	1.27492
CALD1	0.228769	-0.00310341	0.460641	11.9932	1.96705	0.0530621	0.684002	-3.86857	1.27521	1.27521
CNBD1	-0.0877239	-0.176655	0.00120688	4.67511	-1.96668	0.053106	0.684002	-3.86906	1.27486	-1.27486
DEFB103A	0.0930959	-0.00129543	0.187487	6.70412	1.96637	0.0531419	0.684002	-3.86946	1.27456	1.27456
DEFB103B	0.0930959	-0.00129543	0.187487	6.70412	1.96637	0.0531419	0.684002	-3.86946	1.27456	1.27456
IKZF5	-0.193275	-0.389286	0.00273629	7.69396	-1.9659	0.0531974	0.684002	-3.87008	1.27411	-1.27411
LIFR	-0.447771	-0.901493	0.00595027	11.0541	-1.96759	0.0529989	0.684002	-3.86786	1.27573	-1.27573
LINC01342	0.11482	-0.00161606	0.231257	6.79923	1.96606	0.0531784	0.684002	-3.86987	1.27426	1.27426
TMEM248	0.210336	-0.00291669	0.423588	10.3712	1.96647	0.0531309	0.684002	-3.86934	1.27465	1.27465
ANO2	-0.0922932	-0.185989	0.00140225	5.68291	-1.9639	0.0534344	0.68407	-3.87272	1.27218	-1.27218
CYB5AP4	0.0729654	-0.00131776	0.147249	4.52581	1.95837	0.0540925	0.68407	-3.87999	1.26686	1.26686
EMP2	0.387801	-0.00606004	0.781662	8.19987	1.96306	0.0535337	0.68407	-3.87382	1.27137	1.27137
FAM3C	0.270942	-0.00455946	0.546443	11.4352	1.96074	0.0538093	0.68407	-3.87688	1.26914	1.26914
G6PC2	0.0748133	-0.00133618	0.150963	7.11567	1.95875	0.0540465	0.68407	-3.87949	1.26723	1.26723
GMNC	-0.110399	-0.222666	0.00186839	6.27366	-1.96055	0.0538313	0.68407	-3.87712	1.26896	-1.26896
IRAK1	0.179261	-0.00315143	0.361674	10.4084	1.95929	0.0539821	0.68407	-3.87878	1.26775	1.26775
LINC01019	0.078342	-0.00140494	0.158089	5.51185	1.95861	0.0540634	0.68407	-3.87967	1.2671	1.2671
LINC02443	-0.104491	-0.210675	0.00169245	7.05942	-1.96196	0.0536645	0.68407	-3.87527	1.27031	-1.27031
MAIP1	0.166854	-0.00242048	0.336128	8.74453	1.96523	0.0532772	0.68407	-3.87097	1.27346	1.27346
MRGPRE	0.104585	-0.00182115	0.210992	5.93568	1.95961	0.0539437	0.68407	-3.87836	1.26806	1.26806
OGFRL1	-0.416588	-0.840277	0.007101	10.7719	-1.96032	0.0538593	0.68407	-3.87743	1.26874	-1.26874
OPRPN	-0.115782	-0.233549	0.00198547	5.83587	-1.96012	0.0538829	0.68407	-3.87769	1.26855	-1.26855
OR5V1	-0.0946508	-0.190744	0.00144265	5.47226	-1.9638	0.0534455	0.68407	-3.87285	1.27209	-1.27209
P2RY6	0.120804	-0.0021499	0.243758	6.61642	1.95887	0.0540319	0.68407	-3.87933	1.26735	1.26735
PDLIM3	0.369619	-0.00637138	0.745609	9.4784	1.95995	0.0539034	0.68407	-3.87791	1.26838	1.26838
PPIAP21	0.118953	-0.00201116	0.239917	6.27325	1.96059	0.0538275	0.68407	-3.87708	1.269	1.269
PTRH1	0.161344	-0.00272079	0.325409	7.46673	1.96067	0.0538174	0.68407	-3.87696	1.26908	1.26908
PURG	-0.268673	-0.541469	0.00412361	9.1287	-1.9636	0.0534698	0.68407	-3.87312	1.27189	-1.27189
REEP4	0.119185	-0.00201481	0.240384	8.3804	1.96059	0.0538269	0.68407	-3.87707	1.269	1.269
SMYD2	0.491556	-0.00739057	0.990503	10.0348	1.9642	0.0533981	0.68407	-3.87232	1.27247	1.27247
SRXN1	0.224879	-0.00389657	0.453655	9.53709	1.95978	0.053924	0.68407	-3.87814	1.26822	1.26822
TGM5	-0.137824	-0.27773	0.00208191	7.97028	-1.96407	0.0534143	0.68407	-3.8725	1.27234	-1.27234
TIMM21	0.189516	-0.0027389	0.38177	10.0451	1.96533	0.0532647	0.68407	-3.87083	1.27356	1.27356
TLCD2	0.28689	-0.00497104	0.578751	6.67333	1.95978	0.053924	0.68407	-3.87814	1.26822	1.26822
ZNF408	0.102832	-0.00162555	0.20729	8.44299	1.96271	0.0535752	0.68407	-3.87429	1.27104	1.27104
ZNF609	-0.180439	-0.363876	0.00299833	8.09395	-1.96115	0.0537608	0.68407	-3.87634	1.26953	-1.26953
ZRANB1	-0.16618	-0.334992	0.00263288	8.38397	-1.96264	0.0535834	0.68407	-3.87438	1.27097	-1.27097
KCTD7	0.224716	-0.00409616	0.453527	9.14593	1.95804	0.0541312	0.684158	-3.88042	1.26655	1.26655
ANKRD20A1	-0.524158	-1.0588	0.0104859	9.00511	-1.95463	0.0545409	0.684512	-3.88489	1.26328	-1.26328
ANKRD20A2	-0.524158	-1.0588	0.0104859	9.00511	-1.95463	0.0545409	0.684512	-3.88489	1.26328	-1.26328
ANKRD20A3	-0.524158	-1.0588	0.0104859	9.00511	-1.95463	0.0545409	0.684512	-3.88489	1.26328	-1.26328
ANKRD20A4	-0.524158	-1.0588	0.0104859	9.00511	-1.95463	0.0545409	0.684512	-3.88489	1.26328	-1.26328
ANKRD20A7P	-0.524158	-1.0588	0.0104859	9.00511	-1.95463	0.0545409	0.684512	-3.88489	1.26328	-1.26328
ANKRD20A9P	-0.524158	-1.0588	0.0104859	9.00511	-1.95463	0.0545409	0.684512	-3.88489	1.26328	-1.26328
CDV3	0.185691	-0.00371392	0.375095	11.0731	1.95464	0.0545398	0.684512	-3.88488	1.26329	1.26329
DCPS	0.224686	-0.00440527	0.453778	8.32938	1.9554	0.0544488	0.684512	-3.88389	1.26401	1.26401
LCE1B	0.093272	-0.00183854	0.188383	5.78016	1.9552	0.0544731	0.684512	-3.88416	1.26382	1.26382
POLR2B	0.179913	-0.00342406	0.363251	10.4041	1.9565	0.0543163	0.684512	-3.88244	1.26507	1.26507
PYGO2	0.210226	-0.00412652	0.424578	9.12272	1.95535	0.054454	0.684512	-3.88395	1.26397	1.26397
SPINDOC	0.146051	-0.00279889	0.294902	7.9248	1.95625	0.0543467	0.684512	-3.88278	1.26483	1.26483
ADGRD1	-0.198816	-0.401699	0.00406614	5.12473	-1.95378	0.054644	0.685007	-3.88602	1.26246	-1.26246
SLC26A7	-0.416973	-0.842429	0.00848386	5.69789	-1.95398	0.0546196	0.685007	-3.88575	1.26265	-1.26265
MYOZ2	-0.124271	-0.251121	0.00257853	4.74381	-1.95321	0.0547127	0.685469	-3.88676	1.26191	-1.26191
P2RX4	0.184865	-0.00386124	0.373592	9.09941	1.95294	0.0547445	0.685469	-3.88711	1.26166	1.26166
RPL23AP32	-0.175038	-0.353812	0.00373541	8.76182	-1.95208	0.0548495	0.685647	-3.88824	1.26083	-1.26083
SLC29A4	0.311591	-0.00669889	0.629882	8.29778	1.95177	0.0548862	0.685647	-3.88864	1.26054	1.26054
SNORA4	0.381134	-0.00818058	0.770448	8.36688	1.95184	0.054878	0.685647	-3.88855	1.2606	1.2606
SNORA63	0.381134	-0.00818058	0.770448	8.36688	1.95184	0.054878	0.685647	-3.88855	1.2606	1.2606
LINC02123	-0.0754925	-0.152639	0.0016544	4.82778	-1.95098	0.0549824	0.686451	-3.88968	1.25978	-1.25978
ADCYAP1R1	-0.49737	-1.01083	0.016092	10.6524	-1.93125	0.0574204	0.68651	-3.91539	1.24093	-1.24093
AMMECR1L	0.182103	-0.00458982	0.368797	9.25045	1.94472	0.0557463	0.68651	-3.89786	1.25378	1.25378
ANKRD20A11P	-0.507531	-1.03128	0.0162136	9.01776	-1.93201	0.0573243	0.68651	-3.9144	1.24166	-1.24166
ANKRD20A5P	-0.507531	-1.03128	0.0162136	9.01776	-1.93201	0.0573243	0.68651	-3.9144	1.24166	-1.24166
ANTXR2	0.273965	-0.00682332	0.554753	8.776	1.94529	0.0556768	0.68651	-3.89712	1.25433	1.25433
BRAT1	0.178335	-0.00417768	0.360847	9.76015	1.9481	0.0553329	0.68651	-3.89345	1.25702	1.25702
BRICD5	-0.191885	-0.389558	0.00578867	7.93457	-1.93535	0.0569064	0.68651	-3.91007	1.24484	-1.24484
CA11	-0.406518	-0.822682	0.00964534	8.21926	-1.94753	0.0554027	0.68651	-3.8942	1.25647	-1.25647
CGRRF1	0.23691	-0.00599089	0.47981	8.37941	1.94456	0.0557657	0.68651	-3.89807	1.25363	1.25363
CLIC1P1	0.123719	-0.00295037	0.250388	5.45745	1.9473	0.0554307	0.68651	-3.8945	1.25625	1.25625
CNTN3	-0.674708	-1.3673	0.0178836	5.11019	-1.94225	0.0560496	0.68651	-3.90108	1.25143	-1.25143
COX20P1	0.201769	-0.0058706	0.409408	9.16773	1.93737	0.0566551	0.68651	-3.90745	1.24676	1.24676
DGCR5	-0.154725	-0.313817	0.00436715	7.22691	-1.93901	0.0564513	0.68651	-3.90531	1.24833	-1.24833
DHRS12	-0.165402	-0.334852	0.00404815	7.43824	-1.94611	0.0555765	0.68651	-3.89605	1.25511	-1.25511
DHTKD1	-0.224378	-0.455224	0.00646883	8.85579	-1.93787	0.0565929	0.68651	-3.90679	1.24724	-1.24724
DTX2P1-UPK3BP1-PMS2P11	0.147489	-0.00383508	0.298813	10.1134	1.94321	0.0559322	0.68651	-3.89984	1.25234	1.25234
EIF3B	0.170064	-0.00480183	0.34493	11.1758	1.93899	0.0564537	0.68651	-3.90534	1.24831	1.24831
EIF4E2	0.227023	-0.00725551	0.461302	8.82296	1.93199	0.0573275	0.68651	-3.91443	1.24164	1.24164
EXTL3	0.253268	-0.00652275	0.513059	8.38129	1.94368	0.0558744	0.68651	-3.89922	1.25279	1.25279
FAM184A	-0.218501	-0.443051	0.00604988	8.5566	-1.94002	0.0563257	0.68651	-3.90399	1.24929	-1.24929
FAM204A	-0.176642	-0.358462	0.00517836	8.58094	-1.93695	0.0567066	0.68651	-3.90798	1.24637	-1.24637
FNTA	0.168367	-0.00504802	0.341781	11.1318	1.9357	0.056863	0.68651	-3.90961	1.24517	1.24517
FRG1	0.160095	-0.00448592	0.324677	8.7614	1.93939	0.0564034	0.68651	-3.90481	1.2487	1.2487
FRG1BP	0.160095	-0.00448592	0.324677	8.7614	1.93939	0.0564034	0.68651	-3.90481	1.2487	1.2487
GALK1	0.213805	-0.00552569	0.433136	6.83743	1.94351	0.0558954	0.68651	-3.89945	1.25262	1.25262
GET4	0.177871	-0.00433479	0.360077	9.24531	1.9463	0.0555523	0.68651	-3.89579	1.2553	1.2553
GSC	0.127311	-0.00402797	0.258649	6.02669	1.93259	0.0572521	0.68651	-3.91365	1.24221	1.24221
HCG27	-0.0918806	-0.186753	0.00299161	5.62322	-1.93087	0.0574688	0.68651	-3.91589	1.24057	-1.24057
HSPB8	-0.684127	-1.38987	0.021616	10.2483	-1.93267	0.0572421	0.68651	-3.91355	1.24229	-1.24229
ISCA2	0.166579	-0.00519021	0.338349	8.79457	1.93349	0.0571389	0.68651	-3.91248	1.24307	1.24307
ISY1-RAB43	0.103879	-0.00338497	0.211142	7.75929	1.93082	0.057475	0.68651	-3.91595	1.24052	1.24052
JCAD	-0.288116	-0.583357	0.00712648	6.08329	-1.94561	0.055637	0.68651	-3.8967	1.25464	-1.25464
KHDC1	0.202013	-0.00577184	0.409798	7.62015	1.93835	0.0565324	0.68651	-3.90616	1.2477	1.2477
LAMA5	0.293867	-0.00739327	0.595127	9.49701	1.94481	0.0557356	0.68651	-3.89775	1.25387	1.25387
LHX1	-0.0896648	-0.181904	0.00257434	5.91187	-1.93809	0.056565	0.68651	-3.9065	1.24745	-1.24745
LINC00528	-0.0878128	-0.17825	0.00262477	5.42867	-1.93587	0.0568414	0.68651	-3.90939	1.24534	-1.24534
LINC00698	-0.240697	-0.488666	0.00727309	6.51357	-1.93526	0.056918	0.68651	-3.91019	1.24475	-1.24475
LINC01676	-0.174838	-0.354862	0.00518648	6.3574	-1.9363	0.0567884	0.68651	-3.90884	1.24574	-1.24574
LY6E	0.406119	-0.0103666	0.822604	8.7669	1.94411	0.0558212	0.68651	-3.89866	1.2532	1.2532
MIR7113	0.257972	-0.00635498	0.522298	8.60554	1.9458	0.0556137	0.68651	-3.89645	1.25482	1.25482
MMP21	-0.0662342	-0.134443	0.001975	3.98101	-1.93601	0.0568245	0.68651	-3.90921	1.24546	-1.24546
MUSTN1	-0.253737	-0.513369	0.00589438	6.91317	-1.94847	0.0552874	0.68651	-3.89296	1.25737	-1.25737
MZT1	0.295933	-0.00832487	0.600191	8.89142	1.93918	0.0564293	0.68651	-3.90508	1.2485	1.2485
NKAIN3-IT1	-0.723903	-1.47032	0.0225135	9.22122	-1.9336	0.0571254	0.68651	-3.91234	1.24317	-1.24317
NUDT16L1	0.152243	-0.00373725	0.308224	8.21782	1.94597	0.0555935	0.68651	-3.89623	1.25498	1.25498
OVOL1-AS1	-0.0756741	-0.15314	0.00179145	7.9126	-1.94763	0.0553902	0.68651	-3.89406	1.25657	-1.25657
PTTG2	0.062273	-0.00188607	0.126432	4.52568	1.93513	0.0569345	0.68651	-3.91036	1.24463	1.24463
RNF26	0.144574	-0.00407776	0.293227	8.8764	1.93904	0.0564467	0.68651	-3.90526	1.24836	1.24836
RNH1	0.223608	-0.00568605	0.452902	10.1471	1.94429	0.0557985	0.68651	-3.89842	1.25338	1.25338
RPL26L1	0.190217	-0.00460023	0.385034	9.61893	1.94666	0.055509	0.68651	-3.89533	1.25564	1.25564
RPL26P30	0.190217	-0.00460023	0.385034	9.61893	1.94666	0.055509	0.68651	-3.89533	1.25564	1.25564
RPUSD2	0.119832	-0.00327506	0.242939	7.50612	1.9407	0.0562421	0.68651	-3.90311	1.24994	1.24994
RUVBL1	0.274079	-0.0062092	0.554366	8.80968	1.94957	0.0551539	0.68651	-3.89153	1.25842	1.25842
SEC24B	0.205018	-0.00614003	0.416175	10.243	1.93576	0.0568551	0.68651	-3.90953	1.24523	1.24523
SIAH2	0.178224	-0.00450404	0.360953	8.7258	1.94459	0.055762	0.68651	-3.89803	1.25366	1.25366
SLC31A1	0.154819	-0.00436928	0.314006	8.63122	1.93901	0.0564506	0.68651	-3.9053	1.24833	1.24833
SLC35G3	0.0990174	-0.0031932	0.201228	7.70211	1.93145	0.0573956	0.68651	-3.91513	1.24112	1.24112
SLC35G5	0.0990174	-0.0031932	0.201228	7.70211	1.93145	0.0573956	0.68651	-3.91513	1.24112	1.24112
SLC35G6	0.0990174	-0.0031932	0.201228	7.70211	1.93145	0.0573956	0.68651	-3.91513	1.24112	1.24112
SLC5A6	0.13312	-0.00402939	0.270269	9.11794	1.93516	0.0569302	0.68651	-3.91031	1.24466	1.24466
STAP2	0.132295	-0.00312702	0.267718	7.11398	1.9477	0.0553817	0.68651	-3.89397	1.25663	1.25663
SULT1A2	-0.217431	-0.441901	0.00703856	9.31209	-1.93122	0.0574245	0.68651	-3.91543	1.2409	-1.2409
TEX19	0.0832242	-0.00233122	0.16878	5.40189	1.93941	0.0564013	0.68651	-3.90479	1.24871	1.24871
TICAM2	0.221096	-0.00676147	0.448954	8.48732	1.93457	0.0570036	0.68651	-3.91108	1.2441	1.2441
TMED3	0.250245	-0.00780283	0.508293	8.6739	1.93345	0.0571444	0.68651	-3.91254	1.24303	1.24303
TMED7-TICAM2	0.221096	-0.00676147	0.448954	8.48732	1.93457	0.0570036	0.68651	-3.91108	1.2441	1.2441
TMEM258	0.16765	-0.00522605	0.340526	11.6633	1.93346	0.0571424	0.68651	-3.91252	1.24304	1.24304
TNRC6B	-0.234121	-0.474218	0.0059755	9.35704	-1.94412	0.0558205	0.68651	-3.89865	1.25321	-1.25321
TOR1B	0.175817	-0.0051671	0.356801	8.99907	1.93681	0.0567238	0.68651	-3.90816	1.24623	1.24623
TRIM32	0.173457	-0.00481099	0.351725	8.61249	1.93993	0.0563369	0.68651	-3.90411	1.24921	1.24921
UBE2U	-0.0463246	-0.0939989	0.00134961	3.99437	-1.93729	0.056664	0.68651	-3.90754	1.24669	-1.24669
UBXN8	0.224153	-0.00568999	0.453996	8.02456	1.94438	0.0557882	0.68651	-3.89831	1.25346	1.25346
UCHL3	0.260703	-0.00719873	0.528605	9.01699	1.94016	0.0563081	0.68651	-3.90381	1.24943	1.24943
UFSP1	0.140246	-0.00441164	0.284903	6.5872	1.93293	0.0572092	0.68651	-3.91321	1.24253	1.24253
UNC45A	0.15915	-0.00499331	0.323293	8.76389	1.93308	0.05719	0.68651	-3.91301	1.24268	1.24268
USP31	-0.237418	-0.480865	0.00602984	9.32761	-1.94435	0.0557913	0.68651	-3.89834	1.25343	-1.25343
ZBTB20	-0.185848	-0.376039	0.00434246	12.0535	-1.94821	0.0553188	0.68651	-3.8933	1.25713	-1.25713
ZSCAN5A	-0.191311	-0.388097	0.00547426	6.82092	-1.93827	0.0565424	0.68651	-3.90627	1.24763	-1.24763
KLF7	-0.166968	-0.33941	0.00547418	8.98124	-1.93044	0.0575221	0.686692	-3.91644	1.24016	-1.24016
ACSBG1	-0.548195	-1.11503	0.01864	8.76356	-1.92817	0.057809	0.686857	-3.91938	1.23801	-1.23801
ANKRD54	-0.154567	-0.314516	0.00538187	8.76399	-1.92665	0.0580019	0.686857	-3.92135	1.23656	-1.23656
ATF5	0.283492	-0.010215	0.577199	8.48082	1.92439	0.058289	0.686857	-3.92427	1.23441	1.23441
ATP1A2	-0.772274	-1.57081	0.0262618	11.1329	-1.92817	0.0578098	0.686857	-3.91939	1.238	-1.238
BZW2	0.279688	-0.00944963	0.568827	10.1495	1.92858	0.057758	0.686857	-3.91886	1.23839	1.23839
C5orf24	0.18804	-0.00633465	0.382415	10.8353	1.92876	0.0577347	0.686857	-3.91862	1.23856	1.23856
CYP3A4	-0.103859	-0.211193	0.00347498	8.1903	-1.92919	0.0576806	0.686857	-3.91807	1.23897	-1.23897
DALRD3	0.154013	-0.00530461	0.313331	9.07673	1.92735	0.0579129	0.686857	-3.92044	1.23723	1.23723
DISP3	-0.171009	-0.348105	0.00608761	7.71579	-1.9252	0.0581862	0.686857	-3.92323	1.23518	-1.23518
DYDC1	0.0584024	-0.00212776	0.118933	4.17923	1.92365	0.0583837	0.686857	-3.92523	1.23371	1.23371
EDRF1-DT	-0.0804633	-0.163774	0.00284751	6.26374	-1.92559	0.0581366	0.686857	-3.92273	1.23555	-1.23555
FAM110C	-0.742934	-1.51242	0.0265499	6.75906	-1.92494	0.0582189	0.686857	-3.92356	1.23494	-1.23494
FAM49B	0.223754	-0.0079084	0.455417	9.41773	1.92567	0.058126	0.686857	-3.92262	1.23563	1.23563
FBXL7	-0.246209	-0.50118	0.00876203	9.06533	-1.92522	0.0581837	0.686857	-3.9232	1.2352	-1.2352
GPAA1	0.181793	-0.00632753	0.369913	10.1182	1.92667	0.0579989	0.686857	-3.92132	1.23658	1.23658
HORMAD1	-0.0686284	-0.139756	0.00249967	4.45509	-1.92367	0.0583815	0.686857	-3.92521	1.23372	-1.23372
LRRC59	0.208801	-0.00759579	0.425198	10.3709	1.92375	0.0583708	0.686857	-3.9251	1.2338	1.2338
MDFI	0.233689	-0.00795964	0.475338	7.56882	1.92806	0.0578228	0.686857	-3.91952	1.2379	1.2379
NAMPTP1	0.563816	-0.0201077	1.14774	11.212	1.92508	0.0582016	0.686857	-3.92339	1.23507	1.23507
NKAPD1	0.139911	-0.00510549	0.284927	8.87207	1.92354	0.0583975	0.686857	-3.92537	1.23361	1.23361
NR1I3	-0.076348	-0.15536	0.00266368	5.87079	-1.92652	0.0580183	0.686857	-3.92152	1.23643	-1.23643
OFD1	-0.28993	-0.589846	0.00998578	9.59033	-1.92735	0.0579128	0.686857	-3.92044	1.23723	-1.23723
PCGF5	-0.290777	-0.592139	0.0105839	8.74671	-1.92371	0.0583757	0.686857	-3.92515	1.23377	-1.23377
SLC24A3	-0.431624	-0.877519	0.0142711	9.00096	-1.92992	0.0575876	0.686857	-3.91711	1.23967	-1.23967
YIPF5	0.201656	-0.00731391	0.410626	9.62083	1.92395	0.058345	0.686857	-3.92484	1.234	1.234
ZNF296	-0.11358	-0.231241	0.00408152	6.45731	-1.92458	0.0582659	0.686857	-3.92404	1.23459	-1.23459
ZNRD1	0.203284	-0.00711807	0.413687	9.0166	1.92629	0.0580483	0.686857	-3.92183	1.23621	1.23621
BUD31	0.245179	-0.00931035	0.499667	10.0172	1.9208	0.0587493	0.686888	-3.92892	1.231	1.231
DNASE2B	-0.0965032	-0.196565	0.00355868	5.06068	-1.92283	0.0584889	0.686888	-3.9263	1.23293	-1.23293
FCF1	0.225126	-0.00825279	0.458504	8.87095	1.92323	0.0584373	0.686888	-3.92578	1.23331	1.23331
GLCE	0.289218	-0.0109682	0.589404	6.65797	1.92089	0.0587374	0.686888	-3.92881	1.23108	1.23108
GTPBP10	0.235248	-0.00876553	0.479262	8.10309	1.92212	0.05858	0.686888	-3.92722	1.23225	1.23225
MCFD2	0.226741	-0.00860598	0.462087	9.95492	1.92083	0.0587449	0.686888	-3.92888	1.23103	1.23103
PDGFC	0.401472	-0.0152487	0.818193	10.0366	1.92078	0.0587512	0.686888	-3.92894	1.23098	1.23098
RPE	0.220763	-0.00836139	0.449886	8.84448	1.92098	0.0587258	0.686888	-3.92869	1.23117	1.23117
SLC51A	-0.113512	-0.231255	0.00423193	5.64856	-1.92208	0.0585851	0.686888	-3.92727	1.23221	-1.23221
TAOK3	-0.263198	-0.536222	0.00982637	9.76168	-1.92198	0.0585976	0.686888	-3.9274	1.23212	-1.23212
TCTN2	0.116683	-0.00439242	0.237759	8.62479	1.92141	0.058671	0.686888	-3.92814	1.23158	1.23158
MIR4751	0.283478	-0.0108126	0.577768	8.48027	1.92048	0.0587894	0.686962	-3.92933	1.2307	1.2307
ANKRD36BP2	-0.128982	-0.263032	0.00506762	8.29685	-1.91836	0.059062	0.687162	-3.93206	1.22869	-1.22869
C15orf65	-0.248364	-0.50645	0.00972237	6.43284	-1.91863	0.0590278	0.687162	-3.93172	1.22894	-1.22894
HS6ST1	0.201929	-0.00793078	0.411788	9.80619	1.91839	0.0590586	0.687162	-3.93203	1.22872	1.22872
LRWD1	0.166207	-0.00650192	0.338917	8.56093	1.91868	0.0590216	0.687162	-3.93166	1.22899	1.22899
NIPSNAP2	0.375726	-0.0145292	0.765981	10.9657	1.91951	0.0589146	0.687162	-3.93059	1.22978	1.22978
TRAM1	0.209046	-0.00820435	0.426297	11.2017	1.91844	0.0590518	0.687162	-3.93196	1.22877	1.22877
TTI2	0.148983	-0.00573753	0.303703	7.68334	1.9198	0.058877	0.687162	-3.93021	1.23005	1.23005
VWA8	-0.250243	-0.510129	0.00964343	8.70846	-1.91975	0.0588829	0.687162	-3.93027	1.23001	-1.23001
CRYM	-0.395263	-0.806239	0.0157121	8.16011	-1.91751	0.0591719	0.687195	-3.93316	1.22788	-1.22788
GGT3P	-0.129689	-0.264614	0.00523602	7.1211	-1.91636	0.0593202	0.687195	-3.93464	1.2268	-1.2268
GGTLC2	-0.129689	-0.264614	0.00523602	7.1211	-1.91636	0.0593202	0.687195	-3.93464	1.2268	-1.2268
GGTLC5P	-0.129689	-0.264614	0.00523602	7.1211	-1.91636	0.0593202	0.687195	-3.93464	1.2268	-1.2268
IMPDH1	0.123987	-0.00496328	0.252938	8.36625	1.917	0.0592385	0.687195	-3.93383	1.2274	1.2274
KCNJ16	-0.931523	-1.90058	0.0375345	9.088	-1.91651	0.0593012	0.687195	-3.93445	1.22694	-1.22694
SLC38A2	0.200218	-0.00793121	0.408368	11.3311	1.91777	0.059139	0.687195	-3.93283	1.22813	1.22813
ZNHIT1	0.194281	-0.00777776	0.39634	10.0051	1.91699	0.0592392	0.687195	-3.93383	1.22739	1.22739
C5orf15	0.19966	-0.00817783	0.407498	10.272	1.91529	0.0594597	0.687652	-3.93603	1.22578	1.22578
LINC01227	0.0803763	-0.0032989	0.164051	5.19975	1.91513	0.0594799	0.687652	-3.93623	1.22563	1.22563
MCF2L2	-0.134574	-0.274675	0.00552762	3.95482	-1.91507	0.0594875	0.687652	-3.9363	1.22558	-1.22558
NABP1	0.390019	-0.015889	0.795927	6.68329	1.91569	0.0594073	0.687652	-3.93551	1.22616	1.22616
CCDC138	-0.139711	-0.285337	0.00591392	6.48065	-1.91277	0.0597871	0.687791	-3.93927	1.22339	-1.22339
EMC6	0.155575	-0.00648174	0.317631	9.29058	1.91399	0.0596279	0.687791	-3.9377	1.22455	1.22455
FAM126B	-0.298711	-0.609793	0.012371	8.19199	-1.91445	0.0595685	0.687791	-3.93711	1.22498	-1.22498
FER1L5	0.0867605	-0.00366186	0.177183	4.95999	1.91299	0.0597577	0.687791	-3.93898	1.22361	1.22361
FSCN1	0.36415	-0.0151579	0.743457	9.79503	1.91406	0.0596188	0.687791	-3.93761	1.22462	1.22462
LGALS3	0.495195	-0.0208678	1.01126	12.2578	1.91312	0.0597419	0.687791	-3.93882	1.22372	1.22372
MRPL39	0.210973	-0.00887783	0.430824	8.98528	1.91323	0.0597275	0.687791	-3.93868	1.22383	1.22383
VIPR2	-0.197192	-0.402726	0.00834192	7.74306	-1.91282	0.0597808	0.687791	-3.93921	1.22344	-1.22344
ZNF526	0.133025	-0.0055951	0.271646	7.46109	1.91326	0.0597227	0.687791	-3.93864	1.22386	1.22386
BCKDK	0.176937	-0.00775909	0.361634	8.63811	1.90998	0.0601514	0.687863	-3.94286	1.22075	1.22075
CCT8	0.189573	-0.00852215	0.387667	11.089	1.90796	0.0604157	0.687863	-3.94545	1.21885	1.21885
DBN1	0.225754	-0.00984761	0.461356	9.79556	1.9104	0.060096	0.687863	-3.94231	1.22115	1.22115
DDOST	0.2008	-0.00903579	0.410635	11.3578	1.90788	0.0604264	0.687863	-3.94555	1.21877	1.21877
DLK2	0.102959	-0.00441429	0.210333	6.86014	1.91177	0.0599173	0.687863	-3.94056	1.22245	1.22245
DRAIC	-0.0740409	-0.151316	0.00323453	6.51164	-1.91028	0.0601115	0.687863	-3.94247	1.22104	-1.22104
FBXL5	0.184451	-0.00793275	0.376835	10.8408	1.91153	0.0599491	0.687863	-3.94087	1.22222	1.22222
KCNJ3	-0.264247	-0.540388	0.011894	5.58959	-1.90786	0.0604292	0.687863	-3.94558	1.21875	-1.21875
KCNMB2	-0.142168	-0.290489	0.00615284	6.27899	-1.91103	0.0600141	0.687863	-3.94151	1.22175	-1.22175
MEA1	0.166122	-0.00724121	0.339484	10.7873	1.91046	0.0600886	0.687863	-3.94224	1.22121	1.22121
MPV17L	-0.108207	-0.221196	0.004781	9.9843	-1.90937	0.0602308	0.687863	-3.94364	1.22018	-1.22018
NAGLU	0.240668	-0.0108404	0.492177	8.25635	1.9078	0.0604369	0.687863	-3.94565	1.2187	1.2187
NFKBIE	0.197565	-0.00886683	0.403997	8.06404	1.9081	0.0603979	0.687863	-3.94527	1.21898	1.21898
PLCG1-AS1	-0.430431	-0.879875	0.0190127	5.90605	-1.90939	0.0602279	0.687863	-3.94361	1.2202	-1.2202
SLC35B1	0.198751	-0.00897516	0.406477	10.1129	1.90759	0.0604645	0.687863	-3.94592	1.2185	1.2185
SNHG7	0.271227	-0.0122466	0.5547	8.85586	1.9076	0.0604632	0.687863	-3.94591	1.21851	1.21851
SRRM5	-0.0964865	-0.197314	0.00434138	5.9526	-1.90789	0.0604253	0.687863	-3.94554	1.21878	-1.21878
TERT	0.100826	-0.00447367	0.206125	7.09282	1.90903	0.0602756	0.687863	-3.94408	1.21986	1.21986
TMEM241	0.0983949	-0.00423283	0.201023	9.60098	1.9115	0.0599519	0.687863	-3.9409	1.2222	1.2222
TMX1	0.267691	-0.011628	0.54701	11.0096	1.91074	0.0600522	0.687863	-3.94188	1.22147	1.22147
WDR83	0.105794	-0.00464432	0.216232	7.8609	1.90989	0.0601628	0.687863	-3.94297	1.22067	1.22067
DAPK1	-0.361049	-0.738509	0.0164114	9.36177	-1.90705	0.0605358	0.687981	-3.94662	1.21799	-1.21799
PNKP	0.214358	-0.00974626	0.438462	8.16639	1.90703	0.0605387	0.687981	-3.94665	1.21797	1.21797
TRPV1	-0.169701	-0.347161	0.00775945	7.16134	-1.90656	0.0606005	0.688319	-3.94725	1.21752	-1.21752
PRPF4	0.185208	-0.00853126	0.378948	9.43269	1.90594	0.0606819	0.68888	-3.94804	1.21694	1.21694
ACTL7B	0.0879493	-0.00411656	0.180015	6.31378	1.90459	0.0608605	0.689802	-3.94978	1.21566	1.21566
FIBP	0.187362	-0.00886847	0.383593	10.2741	1.90363	0.0609874	0.689802	-3.951	1.21476	1.21476
KBTBD2	0.172813	-0.00817461	0.353801	9.90769	1.90368	0.0609802	0.689802	-3.95093	1.21481	1.21481
KCNU1	0.0865173	-0.0040379	0.177072	5.93112	1.90483	0.0608282	0.689802	-3.94946	1.21589	1.21589
PPIL1	0.242098	-0.0113991	0.495595	9.22141	1.90408	0.0609276	0.689802	-3.95043	1.21519	1.21519
PWRN1	-0.0923623	-0.189074	0.0043494	5.35897	-1.90407	0.060929	0.689802	-3.95044	1.21518	-1.21518
SULT1A1	-0.215057	-0.440269	0.010156	9.3139	-1.90383	0.0609612	0.689802	-3.95075	1.21495	-1.21495
B3GLCT	-0.312412	-0.64017	0.0153468	8.67665	-1.90038	0.061419	0.690275	-3.95516	1.2117	-1.2117
BTF3P12	0.113413	-0.00557949	0.232405	6.8899	1.90025	0.0614365	0.690275	-3.95533	1.21157	1.21157
C2orf88	-0.453647	-0.929169	0.021874	7.85796	-1.90202	0.0612006	0.690275	-3.95306	1.21324	-1.21324
CTBP1-DT	0.152124	-0.00735337	0.311601	7.8971	1.90181	0.0612295	0.690275	-3.95334	1.21304	1.21304
DND1	0.199992	-0.0098316	0.409816	8.65546	1.90032	0.0614278	0.690275	-3.95525	1.21164	1.21164
ELAVL3	-0.435636	-0.892791	0.0215199	10.4894	-1.89988	0.0614855	0.690275	-3.9558	1.21123	-1.21123
EMX2	-0.722844	-1.48104	0.0353516	7.39298	-1.90078	0.0613665	0.690275	-3.95466	1.21207	-1.21207
ITLN1	0.0742154	-0.0036459	0.152077	5.03903	1.90038	0.0614196	0.690275	-3.95517	1.21169	1.21169
RINT1	0.256868	-0.0125137	0.52625	7.41447	1.90112	0.0613207	0.690275	-3.95422	1.21239	1.21239
ST6GALNAC1	-0.122989	-0.251884	0.00590554	5.55865	-1.90239	0.061152	0.690275	-3.95259	1.21359	-1.21359
ST6GALNAC3	-0.323131	-0.661971	0.015708	6.48689	-1.90131	0.0612955	0.690275	-3.95398	1.21257	-1.21257
STYX	0.22782	-0.0110347	0.466674	7.07124	1.90163	0.0612532	0.690275	-3.95357	1.21287	1.21287
TMEM209	0.302739	-0.0149458	0.620423	9.06478	1.89994	0.0614781	0.690275	-3.95573	1.21128	1.21128
TMEM41A	0.125351	-0.00620506	0.256906	8.68853	1.8997	0.0615103	0.690275	-3.95604	1.21105	1.21105
TSTD1	0.600965	-0.028887	1.23082	8.6547	1.9023	0.0611643	0.690275	-3.95271	1.2135	1.2135
AGPAT2	0.122158	-0.0061147	0.250431	8.53045	1.8987	0.0616441	0.690331	-3.95732	1.21011	1.21011
ALG1	0.165061	-0.00839851	0.33852	7.24653	1.8972	0.0618438	0.690331	-3.95923	1.2087	1.2087
CAPG	0.33419	-0.017471	0.68585	9.07155	1.89468	0.0621822	0.690331	-3.96244	1.20633	1.20633
CCL24	0.0979583	-0.00494055	0.200857	6.36719	1.89801	0.0617359	0.690331	-3.9582	1.20946	1.20946
CHI3L1	0.567925	-0.0292032	1.16505	13.1737	1.89623	0.0619744	0.690331	-3.96047	1.20779	1.20779
DUS3L	0.191393	-0.00985117	0.392637	7.73217	1.89614	0.0619865	0.690331	-3.96059	1.2077	1.2077
GLOD4	0.195594	-0.0101974	0.401385	9.44947	1.89494	0.0621476	0.690331	-3.96212	1.20658	1.20658
IL17F	0.0899608	-0.00460995	0.184532	5.15003	1.89655	0.0619316	0.690331	-3.96006	1.20809	1.20809
KANSL1-AS1	0.503676	-0.0260391	1.03339	7.57996	1.89573	0.0620416	0.690331	-3.96111	1.20732	1.20732
LYPD8	-0.107316	-0.220141	0.0055083	6.62087	-1.8964	0.0619518	0.690331	-3.96026	1.20795	-1.20795
MCM6	0.295561	-0.0152957	0.606417	10.1876	1.89563	0.0620545	0.690331	-3.96123	1.20723	1.20723
MORF4	0.284879	-0.0148007	0.584558	10.4407	1.89527	0.0621036	0.690331	-3.9617	1.20688	1.20688
MRPS7	0.235539	-0.0123615	0.48344	9.11626	1.89432	0.0622315	0.690331	-3.96291	1.20599	1.20599
NFIA	-0.281502	-0.57721	0.0142061	11.2196	-1.89795	0.0617431	0.690331	-3.95827	1.20941	-1.20941
NUDT18	0.128259	-0.00661321	0.263131	6.72451	1.89598	0.0620084	0.690331	-3.96079	1.20755	1.20755
NUP205	0.197641	-0.0103548	0.405637	9.50046	1.89448	0.0622097	0.690331	-3.9627	1.20614	1.20614
PDHB	0.167134	-0.00838087	0.342649	10.9316	1.89853	0.0616656	0.690331	-3.95753	1.20996	1.20996
SDHAF4	0.177071	-0.00879557	0.362938	7.19508	1.89939	0.0615515	0.690331	-3.95643	1.21076	1.21076
SEMA4G	-0.169066	-0.346791	0.00865936	7.9249	-1.89659	0.0619255	0.690331	-3.96001	1.20813	-1.20813
SLC22A7	0.101494	-0.00530988	0.208298	7.13635	1.89461	0.0621916	0.690331	-3.96253	1.20627	1.20627
SLC6A4	-0.10578	-0.217025	0.00546428	6.50035	-1.8958	0.0620315	0.690331	-3.96101	1.20739	-1.20739
TRIM51	-0.0727235	-0.149146	0.00369925	5.61831	-1.89723	0.0618404	0.690331	-3.9592	1.20873	-1.20873
VPS4B	0.203245	-0.0106846	0.417174	9.69037	1.89416	0.062253	0.690331	-3.96311	1.20584	1.20584
PGAM5	0.135016	-0.00712575	0.277159	6.65407	1.89379	0.0623031	0.690531	-3.96359	1.20549	1.20549
NDUFA4	0.196693	-0.010425	0.403811	11.8737	1.89338	0.0623576	0.69078	-3.9641	1.20511	1.20511
CPLANE2	0.0845008	-0.00451021	0.173512	6.66414	1.89271	0.0624482	0.691072	-3.96496	1.20448	1.20448
ZNF560	-0.233196	-0.478836	0.0124437	4.22906	-1.89274	0.0624449	0.691072	-3.96493	1.2045	-1.2045
ARL6IP4	0.134975	-0.00726313	0.277213	9.94507	1.89193	0.0625541	0.691461	-3.96596	1.20374	1.20374
CA13	0.245722	-0.013204	0.504649	7.47008	1.89206	0.0625357	0.691461	-3.96578	1.20387	1.20387
MORF4L1P1	0.195342	-0.0105321	0.401216	11.969	1.89174	0.0625797	0.691461	-3.9662	1.20357	1.20357
OXLD1	0.163037	-0.00885386	0.334927	8.73196	1.89104	0.0626745	0.692152	-3.96709	1.20291	1.20291
MIR223	-0.175564	-0.360691	0.00956435	6.67717	-1.89073	0.0627163	0.692259	-3.96748	1.20262	-1.20262
C1orf210	-0.0777976	-0.159932	0.00433711	4.67129	-1.88846	0.0630255	0.692859	-3.97038	1.20048	-1.20048
CHMP7	0.159958	-0.00888731	0.328803	8.72346	1.88879	0.0629797	0.692859	-3.96995	1.2008	1.2008
IDH3B	0.179686	-0.0100429	0.369415	10.4017	1.8882	0.0630603	0.692859	-3.9707	1.20024	1.20024
LINC02606	0.109383	-0.00602539	0.224791	5.59268	1.88964	0.062864	0.692859	-3.96887	1.2016	1.2016
NR0B1	-0.169233	-0.347874	0.00940884	5.70764	-1.88873	0.0629886	0.692859	-3.97003	1.20074	-1.20074
PPM1K-DT	-0.125135	-0.257234	0.00696394	7.04128	-1.88863	0.0630019	0.692859	-3.97016	1.20065	-1.20065
SLC25A5	0.220837	-0.0123312	0.454006	12.0087	1.8883	0.0630474	0.692859	-3.97058	1.20033	1.20033
STARD7	0.172975	-0.00958211	0.355533	11.6587	1.88909	0.0629396	0.692859	-3.96958	1.20108	1.20108
TCP11L2	-0.172716	-0.354912	0.00947868	7.49427	-1.89001	0.0628141	0.692859	-3.9684	1.20194	-1.20194
SYT14	-0.180908	-0.371976	0.0101592	4.56547	-1.88773	0.0631249	0.693215	-3.97131	1.1998	-1.1998
CHD6	-0.223145	-0.458884	0.0125935	8.5643	-1.88723	0.0631931	0.69361	-3.97194	1.19933	-1.19933
GDPD5	-0.126721	-0.26064	0.00719887	7.83122	-1.88656	0.063284	0.693638	-3.97279	1.19871	-1.19871
TDG	0.230907	-0.0131255	0.47494	9.06444	1.8865	0.0632924	0.693638	-3.97287	1.19865	1.19865
TPCN2	-0.125998	-0.259143	0.00714665	8.06153	-1.88672	0.0632624	0.693638	-3.97259	1.19885	-1.19885
GCK	0.212455	-0.0121336	0.437043	7.05299	1.88602	0.0633578	0.694002	-3.97347	1.1982	1.1982
NBEA	-0.370185	-0.761594	0.0212241	8.13567	-1.88563	0.0634121	0.694243	-3.97398	1.19783	-1.19783
ANKAR	-0.0758009	-0.155969	0.00436692	5.11421	-1.88513	0.0634797	0.694271	-3.97461	1.19737	-1.19737
MIR3682	-0.350804	-0.721863	0.0202556	9.7994	-1.8849	0.0635115	0.694271	-3.9749	1.19715	-1.19715
PSKH2	0.0952028	-0.00549531	0.195901	6.72648	1.88493	0.0635069	0.694271	-3.97486	1.19718	1.19718
CPA3	-0.135088	-0.278058	0.00788285	6.59129	-1.88381	0.0636613	0.695203	-3.97629	1.19613	-1.19613
SERPINB3	-0.0983231	-0.202378	0.00573126	6.0327	-1.88392	0.0636457	0.695203	-3.97614	1.19623	-1.19623
LINC01278	-0.21296	-0.438441	0.0125207	7.59082	-1.88303	0.0637689	0.695809	-3.97728	1.19539	-1.19539
METAP2	0.207466	-0.0122083	0.427141	10.1934	1.88293	0.0637814	0.695809	-3.9774	1.19531	1.19531
GPRC6A	-0.110291	-0.227098	0.0065155	6.58731	-1.88252	0.0638378	0.695982	-3.97792	1.19492	-1.19492
PRTG	-0.258404	-0.532099	0.0152908	7.39337	-1.88235	0.0638619	0.695982	-3.97814	1.19476	-1.19476
PAX6	-0.402931	-0.829791	0.0239295	9.6416	-1.88197	0.0639145	0.696202	-3.97862	1.1944	-1.1944
CTNNA1	0.1608	-0.00962336	0.331223	11.6483	1.88115	0.0640267	0.696926	-3.97965	1.19364	1.19364
ZBTB16	-0.478103	-0.984856	0.0286501	8.89132	-1.88102	0.0640457	0.696926	-3.97983	1.19351	-1.19351
DNAJC10	0.221845	-0.013367	0.457056	9.59524	1.88043	0.0641264	0.697425	-3.98057	1.19296	1.19296
PSMD8	0.217785	-0.013149	0.44872	10.8013	1.88022	0.0641563	0.697425	-3.98084	1.19276	1.19276
AMER2	-0.582123	-1.20101	0.0367658	10.0996	-1.8753	0.0648396	0.699982	-3.98707	1.18816	-1.18816
ARSI	0.284441	-0.0190588	0.58794	7.06841	1.86854	0.0657883	0.699982	-3.99561	1.18185	1.18185
BUD13	0.157553	-0.0106495	0.325756	8.00194	1.8675	0.065934	0.699982	-3.99691	1.18089	1.18089
CDRT1	-0.0736213	-0.152139	0.00489653	6.47263	-1.8694	0.0656661	0.699982	-3.99452	1.18266	-1.18266
CFP	-0.109788	-0.226652	0.00707552	6.40729	-1.87302	0.065157	0.699982	-3.98994	1.18604	-1.18604
CYCS	0.219579	-0.0142986	0.453457	11.9733	1.87184	0.0653225	0.699982	-3.99143	1.18494	1.18494
CYCSP55	0.219579	-0.0142986	0.453457	11.9733	1.87184	0.0653225	0.699982	-3.99143	1.18494	1.18494
DNAJC27	-0.18905	-0.390397	0.0122976	7.59577	-1.87196	0.0653056	0.699982	-3.99128	1.18505	-1.18505
DPH1	0.1294	-0.00843226	0.267233	9.76917	1.87176	0.0653338	0.699982	-3.99154	1.18486	1.18486
EIF3M	0.260125	-0.0166328	0.536883	10.533	1.87391	0.0650325	0.699982	-3.98882	1.18687	1.18687
FBLL1	-0.295567	-0.609531	0.0183975	7.8873	-1.87691	0.064615	0.699982	-3.98503	1.18967	-1.18967
FBXL8	0.153459	-0.00951354	0.316431	5.55659	1.87735	0.0645534	0.699982	-3.98447	1.19008	1.19008
FBXO40	-0.0816033	-0.168666	0.00545906	6.25183	-1.86872	0.0657619	0.699982	-3.99537	1.18203	-1.18203
FBXW9	0.177221	-0.0114242	0.365866	7.83105	1.873	0.065161	0.699982	-3.98998	1.18601	1.18601
GABRB3	-0.508118	-1.04949	0.0332517	7.30365	-1.87128	0.0654021	0.699982	-3.99215	1.18441	-1.18441
GP2	-0.0866642	-0.178977	0.00564835	7.55046	-1.87174	0.0653365	0.699982	-3.99156	1.18484	-1.18484
GP5	-0.067267	-0.138868	0.004334	4.31418	-1.87305	0.0651528	0.699982	-3.9899	1.18607	-1.18607
GUCY1A2	-0.400865	-0.82746	0.0257298	8.77447	-1.87348	0.0650926	0.699982	-3.98936	1.18647	-1.18647
HNRNPLL	0.203397	-0.0138196	0.420613	9.40932	1.86689	0.0660208	0.699982	-3.99768	1.18032	1.18032
[truncated: 19,525 more rows]

## Sheet: Mesenchymal STS vs LTS
ID	logFC	CI.025	CI.975	AveExpr	t	P.Value	adj.P.Val	B	modLog10P	signLog10P
A1BG	-0.0416962	-0.281174	0.197781	6.9159	-0.354401	0.725321	0.99998	-4.87114	0.13947	-0.13947
A1BG-AS1	-0.0200016	-0.212017	0.172014	6.51631	-0.212026	0.833406	0.99998	-4.89006	0.0791432	-0.0791432
A1CF	0.0512678	-0.149863	0.252399	6.92293	0.518834	0.60738	0.99998	-4.83762	0.216539	0.216539
A2M	-0.256608	-0.66488	0.151663	13.0442	-1.27933	0.20981	0.99998	-4.52937	0.678174	-0.678174
A2M-AS1	0.308326	-0.177565	0.794218	6.54541	1.29162	0.205572	0.99998	-4.52247	0.687037	0.687037
A2ML1	0.107871	-0.0607966	0.276539	6.0332	1.30177	0.202117	0.99998	-4.51673	0.694397	0.694397
A4GALT	0.00376678	-0.264668	0.272201	7.36196	0.0285623	0.977388	0.99998	-4.90045	0.00993309	0.00993309
A4GNT	0.0888278	-0.049669	0.227325	6.0927	1.30548	0.200866	0.99998	-4.51463	0.697093	0.697093
AAAS	0.146054	-0.0157864	0.307894	8.57272	1.83691	0.0753539	0.99998	-4.16426	1.12289	1.12289
AACS	0.0224925	-0.304648	0.349633	8.35229	0.139948	0.889562	0.99998	-4.89603	0.0508237	0.0508237
AACSP1	0.00403699	-0.138003	0.146077	4.5772	0.0578508	0.954221	0.99998	-4.89985	0.0203512	0.0203512
AADAC	0.0183267	-0.116975	0.153629	5.65738	0.275704	0.784515	0.99998	-4.88276	0.105399	0.105399
AADACL2	0.0578996	-0.0524845	0.168284	4.33957	1.06766	0.293518	0.99998	-4.63911	0.532365	0.532365
AADACP1	0.023189	-0.112771	0.159149	4.73334	0.347164	0.7307	0.99998	-4.87232	0.136261	0.136261
AADAT	-0.00629863	-0.193765	0.181167	8.08156	-0.068389	0.945894	0.99998	-4.89954	0.0241577	-0.0241577
AAGAB	-0.029548	-0.324552	0.265456	8.39693	-0.203874	0.839719	0.99998	-4.89086	0.0758658	-0.0758658
AAK1	0.13305	-0.126993	0.393094	10.1757	1.04144	0.305335	0.99998	-4.65148	0.515223	0.515223
AAMDC	0.0561265	-0.261239	0.373492	8.59666	0.359973	0.721189	0.99998	-4.8702	0.141951	0.141951
AAMP	0.06961	-0.0912473	0.230467	9.36261	0.880832	0.384856	0.99998	-4.72113	0.414701	0.414701
AANAT	-0.0276042	-0.171981	0.116773	5.57868	-0.389171	0.69968	0.99998	-4.86508	0.155101	-0.155101
AAR2	0.0374929	-0.172141	0.247126	9.0554	0.364042	0.718177	0.99998	-4.86951	0.143768	0.143768
AARS	0.0273005	-0.260348	0.314949	10.6884	0.193184	0.848013	0.99998	-4.89186	0.0715975	0.0715975
AARS2	0.18448	-0.0204003	0.389361	8.44809	1.83279	0.075981	0.99998	-4.16733	1.11929	1.11929
AARSD1	0.241148	0.0182797	0.464017	7.68833	2.20241	0.0348203	0.99998	-3.87509	1.45817	1.45817
AASDH	0.0468968	-0.224246	0.31804	8.63129	0.352052	0.727065	0.99998	-4.87152	0.138427	0.138427
AASDHPPT	-0.210092	-0.498489	0.0783057	10.5638	-1.48279	0.147733	0.99998	-4.40817	0.830522	-0.830522
AASS	0.166157	-0.244104	0.576418	7.59311	0.824367	0.415722	0.99998	-4.74305	0.381197	0.381197
AATBC	0.074001	-0.149959	0.297961	5.49012	0.672557	0.505968	0.99998	-4.79519	0.295877	0.295877
AATF	0.109472	-0.108177	0.327121	9.33855	1.02379	0.313472	0.99998	-4.65965	0.503801	0.503801
AATK	-0.0778388	-0.470897	0.31522	9.45819	-0.403089	0.689514	0.99998	-4.8625	0.161457	-0.161457
ABAT	0.339204	-0.502772	1.18118	10.2184	0.820019	0.418161	0.99998	-4.74468	0.378657	0.378657
ABCA1	-0.161282	-0.662306	0.339741	10.7969	-0.655226	0.516919	0.99998	-4.8005	0.286577	-0.286577
ABCA11P	-0.0208303	-0.319828	0.278168	6.41297	-0.141805	0.888107	0.99998	-4.89591	0.0515347	-0.0515347
ABCA12	-0.0509491	-0.186561	0.0846627	4.22899	-0.764718	0.44994	0.99998	-4.76473	0.346846	-0.346846
ABCA13	0.0137189	-1.13305	1.16049	5.21453	0.0243505	0.980721	0.99998	-4.9005	0.00845431	0.00845431
ABCA17P	-0.0698287	-0.503853	0.364195	6.49993	-0.327478	0.7454	0.99998	-4.87544	0.127611	-0.127611
ABCA2	0.214068	-0.485952	0.914087	8.91698	0.622448	0.537977	0.99998	-4.81018	0.269236	0.269236
ABCA3	0.0726481	-0.253006	0.398302	8.999	0.454078	0.652781	0.99998	-4.8523	0.185232	0.185232
ABCA4	-0.0387499	-0.21688	0.139381	6.84921	-0.442787	0.660844	0.99998	-4.85466	0.179901	-0.179901
ABCA5	0.301547	-0.388552	0.991646	7.24054	0.889418	0.380295	0.99998	-4.71767	0.41988	0.41988
ABCA6	0.0746626	-0.366428	0.515753	5.64948	0.344538	0.732654	0.99998	-4.87275	0.135101	0.135101
ABCA7	0.039259	-0.240298	0.318816	7.14621	0.285845	0.776805	0.99998	-4.88143	0.109688	0.109688
ABCA8	-0.18939	-0.871619	0.492839	9.48114	-0.565053	0.575906	0.99998	-4.82598	0.239648	-0.239648
ABCA9	0.139263	-0.313185	0.591711	6.40137	0.626513	0.535341	0.99998	-4.80901	0.271369	0.271369
ABCB1	-0.267511	-0.756974	0.221952	7.22025	-1.11246	0.274076	0.99998	-4.61733	0.562128	-0.562128
ABCB10	-0.177157	-0.575827	0.221514	7.61092	-0.904495	0.372369	0.99998	-4.71154	0.429027	-0.429027
ABCB11	0.0259621	-0.113849	0.165774	5.73528	0.377971	0.707902	0.99998	-4.86709	0.150027	0.150027
ABCB4	-0.00605848	-0.462007	0.44989	7.06837	-0.0270464	0.978588	0.99998	-4.90047	0.0094003	-0.0094003
ABCB5	0.0342002	-0.130655	0.199056	6.47612	0.422268	0.675601	0.99998	-4.8588	0.170309	0.170309
ABCB6	0.293823	-0.0170279	0.604675	8.76439	1.92396	0.0631266	0.99998	-4.09855	1.19979	1.19979
ABCB7	-0.0570968	-0.301954	0.18776	8.23228	-0.474637	0.63821	0.99998	-4.84784	0.195036	-0.195036
ABCB8	0.237198	0.0475325	0.426864	7.72512	2.54557	0.0158293	0.99998	-3.57613	1.80054	1.80054
ABCB9	0.0770355	-0.146105	0.300176	7.42289	0.702709	0.487225	0.99998	-4.78564	0.312271	0.312271
ABCC1	-0.137159	-0.468116	0.193799	9.45191	-0.843555	0.405065	0.99998	-4.73575	0.392475	-0.392475
ABCC10	-0.0173116	-0.335613	0.30099	8.92367	-0.110703	0.91253	0.99998	-4.89775	0.0397526	-0.0397526
ABCC11	-0.0122457	-0.171615	0.147123	7.46965	-0.156402	0.87668	0.99998	-4.89488	0.0571587	-0.0571587
ABCC12	0.0570786	-0.134781	0.248938	6.0425	0.605554	0.549004	0.99998	-4.81498	0.260425	0.260425
ABCC13	-0.0180249	-0.173436	0.137387	5.74106	-0.236076	0.814851	0.99998	-4.88753	0.0889219	-0.0889219
ABCC2	-0.0652063	-0.22673	0.096317	5.43948	-0.821707	0.417213	0.99998	-4.74405	0.379643	-0.379643
ABCC3	0.334695	-0.47974	1.14913	10.7457	0.836479	0.408975	0.99998	-4.73846	0.388303	0.388303
ABCC4	-0.066374	-0.438044	0.305296	7.47326	-0.363499	0.718579	0.99998	-4.86961	0.143526	-0.143526
ABCC5	-0.0519259	-0.316018	0.212166	9.35229	-0.400213	0.69161	0.99998	-4.86304	0.160139	-0.160139
ABCC6	0.0197408	-0.289137	0.328619	7.58353	0.130089	0.897296	0.99998	-4.89666	0.0470644	0.0470644
ABCC6P1	0.0197408	-0.289137	0.328619	7.58353	0.130089	0.897296	0.99998	-4.89666	0.0470644	0.0470644
ABCC6P2	0.0197408	-0.289137	0.328619	7.58353	0.130089	0.897296	0.99998	-4.89666	0.0470644	0.0470644
ABCC8	0.127671	-0.214029	0.46937	7.45877	0.760518	0.45241	0.99998	-4.7662	0.344467	0.344467
ABCC9	0.131387	-0.30858	0.571354	6.09648	0.607847	0.5475	0.99998	-4.81434	0.261616	0.261616
ABCD1	0.0920069	-0.104602	0.288616	8.21246	0.952532	0.347836	0.99998	-4.69135	0.458625	0.458625
ABCD1P2	-0.00431294	-0.132588	0.123963	6.11863	-0.0684373	0.945856	0.99998	-4.89954	0.0241752	-0.0241752
ABCD2	-0.0944454	-0.356781	0.16789	4.65528	-0.732802	0.468916	0.99998	-4.7757	0.328905	-0.328905
ABCD3	0.0841336	-0.186088	0.354355	10.5335	0.633741	0.530671	0.99998	-4.8069	0.275174	0.275174
ABCD4	-0.170289	-0.474604	0.134026	8.50294	-1.13901	0.263001	0.99998	-4.60406	0.580043	-0.580043
ABCE1	-0.290374	-0.595192	0.0144452	9.534	-1.939	0.0611976	0.99998	-4.08698	1.21327	-1.21327
ABCF1	-0.0995113	-0.290761	0.0917385	9.847	-1.05909	0.297342	0.99998	-4.64318	0.526744	-0.526744
ABCF2	0.00180918	-0.328754	0.332373	9.62949	0.0111401	0.99118	0.99998	-4.90061	0.00384766	0.00384766
ABCF3	0.144452	-0.0204329	0.309338	8.56133	1.78322	0.0838635	0.99998	-4.20373	1.07643	1.07643
ABCG1	-0.0433111	-0.490957	0.404335	8.64131	-0.196937	0.845099	0.99998	-4.89151	0.0730922	-0.0730922
ABCG2	-0.218121	-0.787238	0.350996	8.49413	-0.780115	0.44095	0.99998	-4.75928	0.35561	-0.35561
ABCG4	0.0421968	-0.114592	0.198986	6.69212	0.547805	0.587557	0.99998	-4.83043	0.23095	0.23095
ABCG5	-0.0293097	-0.153299	0.09468	5.02408	-0.481158	0.633618	0.99998	-4.84639	0.198173	-0.198173
ABCG8	0.0333097	-0.129306	0.195925	5.42816	0.416938	0.679456	0.99998	-4.85985	0.167839	0.167839
ABHD1	0.14412	-0.0257945	0.314035	7.02228	1.72646	0.0937311	0.99998	-4.24452	1.02812	1.02812
ABHD10	0.122234	-0.196101	0.440569	9.395	0.781573	0.440105	0.99998	-4.75876	0.356444	0.356444
ABHD11	0.0873778	-0.0489186	0.223674	8.85699	1.30491	0.201061	0.99998	-4.51495	0.696672	0.696672
ABHD12	-0.281242	-0.696593	0.134109	10.0319	-1.37825	0.177513	0.99998	-4.47229	0.75077	-0.75077
ABHD12B	-0.00171264	-0.145958	0.142532	4.41026	-0.0241673	0.980866	0.99998	-4.9005	0.00839011	-0.00839011
ABHD13	-0.0500749	-0.365338	0.265188	5.2329	-0.323303	0.748531	0.99998	-4.87607	0.12579	-0.12579
ABHD14A	0.322331	0.00228354	0.642378	8.24305	2.04998	0.0484798	0.99998	-3.9998	1.31444	1.31444
ABHD14A-ACY1	0.153319	-0.101475	0.408113	8.49798	1.22481	0.229422	0.99998	-4.55928	0.639365	0.639365
ABHD14B	0.377773	0.0796234	0.675923	9.2703	2.57905	0.014614	0.99998	-3.5458	1.83523	1.83523
ABHD15	-0.039133	-0.380148	0.301882	7.0556	-0.233578	0.816773	0.99998	-4.8878	0.0878987	-0.0878987
ABHD16A	-0.0896266	-0.30872	0.129467	8.88478	-0.832664	0.411093	0.99998	-4.73991	0.38606	-0.38606
ABHD16B	0.0220461	-0.193594	0.237686	5.33911	0.208097	0.836448	0.99998	-4.89045	0.0775611	0.0775611
ABHD17A	-0.0180242	-0.240653	0.204605	10.2758	-0.164793	0.870125	0.99998	-4.89425	0.0604184	-0.0604184
ABHD17AP1	-0.0180242	-0.240653	0.204605	10.2758	-0.164793	0.870125	0.99998	-4.89425	0.0604184	-0.0604184
ABHD17AP3	-0.0180242	-0.240653	0.204605	10.2758	-0.164793	0.870125	0.99998	-4.89425	0.0604184	-0.0604184
ABHD17AP6	-0.0180242	-0.240653	0.204605	10.2758	-0.164793	0.870125	0.99998	-4.89425	0.0604184	-0.0604184
ABHD17B	-0.0625846	-0.454448	0.329279	8.81553	-0.325084	0.747195	0.99998	-4.8758	0.126566	-0.126566
ABHD17C	-0.347427	-0.768647	0.0737936	8.83273	-1.67887	0.102739	0.99998	-4.27797	0.988264	-0.988264
ABHD18	-0.152644	-0.362624	0.0573362	8.13267	-1.47967	0.148561	0.99998	-4.41014	0.828095	-0.828095
ABHD2	-0.00311754	-0.405575	0.39934	10.1976	-0.0157672	0.987516	0.99998	-4.90058	0.00545577	-0.00545577
ABHD3	-0.409187	-0.832259	0.0138859	9.1771	-1.96865	0.0575436	0.99998	-4.06401	1.24	-1.24
ABHD4	-0.174065	-0.424222	0.0760911	9.6491	-1.41633	0.166165	0.99998	-4.44938	0.779461	-0.779461
ABHD5	-0.426968	-0.742899	-0.111037	7.82009	-2.75084	0.00962446	0.99998	-3.38741	2.01662	-2.01662
ABHD6	-0.314771	-0.644511	0.0149697	8.21755	-1.94305	0.0606866	0.99998	-4.08386	1.21691	-1.21691
ABHD8	0.132661	-0.096184	0.361506	7.84418	1.17995	0.246558	0.99998	-4.58304	0.608081	0.608081
ABI1	-0.478315	-0.783092	-0.173538	9.57539	-3.19443	0.00310287	0.99998	-2.96175	2.50824	-2.50824
ABI2	0.0861036	-0.174716	0.346923	10.8225	0.671961	0.506343	0.99998	-4.79538	0.295555	0.295555
ABI3	0.0344804	-0.157583	0.226544	8.25968	0.365418	0.71716	0.99998	-4.86928	0.144384	0.144384
ABI3BP	0.0391613	-1.26572	1.34405	8.80656	0.0610868	0.951663	0.99998	-4.89976	0.0215168	0.0215168
ABL1	0.174622	-0.187501	0.536745	10.2853	0.981536	0.333557	0.99998	-4.6787	0.47683	0.47683
ABL2	-0.127269	-0.446324	0.191786	9.40061	-0.811931	0.42272	0.99998	-4.7477	0.373947	-0.373947
ABLIM1	0.282235	-0.384404	0.948874	10.245	0.861753	0.395118	0.99998	-4.72869	0.403273	0.403273
ABLIM2	0.037793	-0.162561	0.238147	7.40381	0.38395	0.703508	0.99998	-4.86603	0.152731	0.152731
ABLIM3	-0.159211	-0.632721	0.314299	8.11319	-0.684394	0.498563	0.99998	-4.79149	0.30228	-0.30228
ABO	0.0305561	-0.144694	0.205806	7.1433	0.354896	0.724953	0.99998	-4.87105	0.13969	0.13969
ABR	0.0325419	-0.220201	0.285285	10.2419	0.262075	0.794912	0.99998	-4.88448	0.0996809	0.0996809
ABRA	-0.013725	-0.152345	0.124895	4.69458	-0.201534	0.841533	0.99998	-4.89108	0.0749289	-0.0749289
ABRACL	-0.252504	-0.598988	0.0939807	8.53573	-1.48336	0.147583	0.99998	-4.40781	0.830965	-0.830965
ABRAXAS1	0.142321	-0.187273	0.471915	6.97005	0.878926	0.385874	0.99998	-4.72189	0.413555	0.413555
ABRAXAS2	-0.0869809	-0.268557	0.0945947	8.61236	-0.975054	0.336713	0.99998	-4.68156	0.47274	-0.47274
ABT1	-0.0201901	-0.215268	0.174888	8.5419	-0.210666	0.834459	0.99998	-4.8902	0.0785948	-0.0785948
ABTB1	0.0136156	-0.36562	0.392851	8.51638	0.0730787	0.94219	0.99998	-4.89938	0.0258615	0.0258615
ABTB2	-0.0584433	-0.345548	0.228661	7.87188	-0.414341	0.681338	0.99998	-4.86035	0.166637	-0.166637
ACAA1	0.10027	-0.157706	0.358246	9.31912	0.791143	0.434579	0.99998	-4.75532	0.361932	0.361932
ACAA2	-0.144131	-0.428489	0.140228	9.69797	-1.0317	0.309807	0.99998	-4.656	0.508909	-0.508909
ACACA	0.0218319	-0.239127	0.282791	9.90587	0.170288	0.865836	0.99998	-4.89381	0.0625641	0.0625641
ACACB	0.0534632	-0.13117	0.238097	9.07237	0.589396	0.559658	0.99998	-4.81946	0.252077	0.252077
ACAD10	0.175481	-0.0241245	0.375086	7.22063	1.78945	0.0828359	0.99998	-4.19919	1.08178	1.08178
ACAD11	0.193898	-0.073633	0.46143	8.9302	1.47524	0.149742	0.99998	-4.41293	0.824657	0.824657
ACAD8	-0.0992522	-0.42214	0.223636	8.84727	-0.625678	0.535882	0.99998	-4.80925	0.270931	-0.270931
ACAD9	-0.0242534	-0.257962	0.209456	9.30238	-0.211232	0.834021	0.99998	-4.89014	0.0788228	-0.0788228
ACADL	0.373294	-0.2002	0.946787	5.90942	1.3249	0.194415	0.99998	-4.50352	0.711271	0.711271
ACADM	-0.092238	-0.413871	0.229395	10.4039	-0.58373	0.563419	0.99998	-4.821	0.249169	-0.249169
ACADS	0.0977687	-0.111699	0.307237	8.08872	0.950047	0.349079	0.99998	-4.69242	0.457077	0.457077
ACADSB	-0.0430071	-0.39523	0.309216	7.40143	-0.248534	0.80528	0.99998	-4.88611	0.0940529	-0.0940529
ACADVL	0.0306021	-0.307707	0.368911	10.9841	0.18412	0.85506	0.99998	-4.89266	0.0680035	0.0680035
ACAN	-0.129496	-0.417979	0.158988	7.91818	-0.913685	0.36759	0.99998	-4.70775	0.434636	-0.434636
ACAP1	0.235161	0.0345922	0.43573	7.00224	2.38652	0.0229743	0.99998	-3.71756	1.63876	1.63876
ACAP2	-0.0410789	-0.362284	0.280127	9.65831	-0.260314	0.796258	0.99998	-4.8847	0.0989459	-0.0989459
ACAP3	-0.0100598	-0.459214	0.439095	9.28718	-0.0455885	0.963916	0.99998	-4.90015	0.0159606	-0.0159606
ACAT1	-0.133281	-0.421213	0.154651	10.2634	-0.942195	0.353022	0.99998	-4.69577	0.452198	-0.452198
ACAT2	-0.284297	-0.60406	0.0354664	8.60788	-1.8097	0.0795706	0.99998	-4.18437	1.09925	-1.09925
ACBD3	0.00606788	-0.217166	0.229301	9.73948	0.0553274	0.956215	0.99998	-4.89992	0.0194443	0.0194443
ACBD4	0.191797	-0.0608845	0.444477	8.29464	1.54501	0.131997	0.99998	-4.36823	0.879435	0.879435
ACBD5	-0.23107	-0.543054	0.0809139	9.56393	-1.50756	0.141298	0.99998	-4.39243	0.849865	-0.849865
ACBD6	0.0269725	-0.165678	0.219623	8.92947	0.284979	0.777463	0.99998	-4.88154	0.10932	0.10932
ACCS	0.242875	-0.158733	0.644484	8.50874	1.23096	0.227146	0.99998	-4.55596	0.643694	0.643694
ACD	0.0969144	-0.204235	0.398063	8.67169	0.655043	0.517036	0.99998	-4.80056	0.286479	0.286479
ACE	-0.286082	-0.703191	0.131027	7.49787	-1.39606	0.172131	0.99998	-4.46164	0.76414	-0.76414
ACE2	-0.0628501	-0.236777	0.111077	6.11212	-0.735531	0.467275	0.99998	-4.77478	0.330427	-0.330427
ACER1	-0.0132294	-0.165486	0.139027	5.85611	-0.176859	0.860713	0.99998	-4.89328	0.0651415	-0.0651415
ACER3	-0.351723	-0.611971	-0.0914757	9.56409	-2.75091	0.00962275	0.99998	-3.38734	2.0167	-2.0167
ACHE	0.156519	-0.319349	0.632388	7.14861	0.669489	0.507898	0.99998	-4.79614	0.294224	0.294224
ACIN1	-0.0333843	-0.305516	0.238747	8.48077	-0.249704	0.804383	0.99998	-4.88597	0.0945373	-0.0945373
ACKR1	-0.0887031	-0.799226	0.62182	8.15421	-0.254111	0.801006	0.99998	-4.88545	0.0963643	-0.0963643
ACKR2	-0.0635904	-0.235048	0.107868	7.13059	-0.754912	0.455721	0.99998	-4.76815	0.341301	-0.341301
ACKR3	0.222858	-0.392685	0.8384	9.77514	0.73694	0.46643	0.99998	-4.7743	0.331214	0.331214
ACKR4	0.106652	-0.218678	0.431982	4.80744	0.667278	0.50929	0.99998	-4.79682	0.293034	0.293034
ACLY	0.0510314	-0.280926	0.382988	11.176	0.312909	0.756343	0.99998	-4.87762	0.121281	0.121281
ACMSD	0.0667449	-0.137437	0.270926	5.08829	0.665372	0.510493	0.99998	-4.79741	0.29201	0.29201
ACO1	-0.109873	-0.417929	0.198183	9.12755	-0.725979	0.473032	0.99998	-4.77799	0.32511	-0.32511
ACO2	0.0847233	-0.365838	0.535284	10.077	0.382747	0.704391	0.99998	-4.86624	0.152186	0.152186
ACOD1	0.0295003	-0.118332	0.177332	5.77597	0.406182	0.687263	0.99998	-4.86192	0.162877	0.162877
ACOT1	-0.21048	-0.607946	0.186985	7.95066	-1.07789	0.288993	0.99998	-4.6342	0.539112	-0.539112
ACOT11	0.0242784	-0.191995	0.240552	7.71236	0.228496	0.820688	0.99998	-4.88835	0.0858221	0.0858221
ACOT12	0.0600542	-0.0685993	0.188708	4.11835	0.950133	0.349036	0.99998	-4.69238	0.45713	0.45713
ACOT13	-0.0115096	-0.394403	0.371384	9.02866	-0.0611852	0.951585	0.99998	-4.89976	0.0215523	-0.0215523
ACOT2	-0.21048	-0.607946	0.186985	7.95066	-1.07789	0.288993	0.99998	-4.6342	0.539112	-0.539112
ACOT4	-0.0552342	-0.299335	0.188867	5.87213	-0.460576	0.64816	0.99998	-4.85091	0.188317	-0.188317
ACOT6	-0.0425091	-0.15741	0.0723918	4.68883	-0.753045	0.456827	0.99998	-4.7688	0.340249	-0.340249
ACOT7	0.120951	-0.333572	0.575473	9.16351	0.541646	0.591746	0.99998	-4.83199	0.227865	0.227865
ACOT8	-0.023716	-0.175632	0.1282	8.16166	-0.317761	0.752692	0.99998	-4.87691	0.123383	-0.123383
ACOT9	-0.0358001	-0.291294	0.219694	9.44218	-0.28521	0.777287	0.99998	-4.88151	0.109419	-0.109419
ACOX1	0.100261	-0.235286	0.435808	9.77343	0.608194	0.547273	0.99998	-4.81424	0.261796	0.261796
ACOX2	0.536617	-0.009935	1.08317	8.26872	1.99846	0.0540633	0.99998	-4.04067	1.2671	1.2671
ACOX3	-0.0851754	-0.280073	0.109722	8.32794	-0.889549	0.380225	0.99998	-4.71762	0.419959	-0.419959
ACOXL	-0.0174573	-0.111872	0.0769571	4.1053	-0.376358	0.709089	0.99998	-4.86738	0.149299	-0.149299
ACP1	-0.000789685	-0.263934	0.262355	10.4747	-0.00610833	0.995164	0.99998	-4.90063	0.00210556	-0.00210556
ACP2	-0.124451	-0.381949	0.133047	9.81442	-0.983758	0.33248	0.99998	-4.67771	0.478235	-0.478235
ACP4	0.0473646	-0.118505	0.213235	7.46877	0.581231	0.565082	0.99998	-4.82167	0.247888	0.247888
ACP5	-0.024009	-0.748064	0.700046	7.78271	-0.0674939	0.946601	0.99998	-4.89957	0.0238331	-0.0238331
ACP6	0.0681831	-0.382948	0.519315	9.09873	0.307635	0.760317	0.99998	-4.87839	0.119006	0.119006
ACPP	0.153224	-0.15074	0.457187	6.72711	1.02605	0.312422	0.99998	-4.65861	0.505258	0.505258
ACR	-0.00426547	-0.149428	0.140897	6.11356	-0.05981	0.952672	0.99998	-4.8998	0.0210566	-0.0210566
ACRBP	-0.0110275	-0.223146	0.201091	6.5724	-0.105819	0.916375	0.99998	-4.898	0.0379269	-0.0379269
ACRV1	0.0879229	-0.0758543	0.2517	6.79341	1.09273	0.282524	0.99998	-4.62702	0.548945	0.548945
ACSBG1	-0.464625	-1.27422	0.344973	7.92198	-1.16814	0.251222	0.99998	-4.58917	0.599943	-0.599943
ACSBG2	0.0403587	-0.180545	0.261262	6.92509	0.371875	0.712392	0.99998	-4.86816	0.147281	0.147281
ACSF2	0.184669	-0.0780193	0.447357	8.02131	1.43092	0.161969	0.99998	-4.44046	0.790568	0.790568
ACSF3	0.0697523	-0.107145	0.24665	7.42448	0.802601	0.428018	0.99998	-4.75114	0.368538	0.368538
ACSL1	-0.0776522	-0.565018	0.409714	9.99868	-0.324311	0.747775	0.99998	-4.87592	0.126229	-0.126229
ACSL3	0.175645	-0.258247	0.609537	10.3469	0.82398	0.415938	0.99998	-4.7432	0.380971	0.380971
ACSL4	-0.0200839	-0.44928	0.409112	8.0288	-0.0952478	0.924701	0.99998	-4.8985	0.0339986	-0.0339986
ACSL5	-0.0395572	-0.366387	0.287272	7.79406	-0.246358	0.80695	0.99998	-4.88636	0.0931536	-0.0931536
ACSL6	0.301331	-0.376302	0.978964	6.98446	0.905132	0.372036	0.99998	-4.71128	0.429415	0.429415
ACSM1	0.0729129	-0.0678276	0.213653	4.87362	1.0545	0.299405	0.99998	-4.64535	0.52374	0.52374
ACSM2A	0.00532434	-0.147503	0.158151	5.80842	0.0709134	0.9439	0.99998	-4.89946	0.0250741	0.0250741
ACSM2B	0.00532434	-0.147503	0.158151	5.80842	0.0709134	0.9439	0.99998	-4.89946	0.0250741	0.0250741
ACSM3	0.00227553	-0.12649	0.131041	5.28908	0.0359704	0.971525	0.99998	-4.90034	0.0125459	0.0125459
ACSM5	-0.00777739	-0.352077	0.336523	7.61657	-0.045979	0.963607	0.99998	-4.90014	0.0160998	-0.0160998
ACSS1	0.166468	-0.105353	0.438288	8.60402	1.24655	0.221445	0.99998	-4.54748	0.654735	0.654735
ACSS2	0.126712	-0.0836183	0.337042	9.32047	1.22625	0.228889	0.99998	-4.5585	0.640375	0.640375
ACSS3	0.238205	-0.206257	0.682667	8.49373	1.09088	0.283322	0.99998	-4.62792	0.54772	0.54772
ACTA1	0.132947	-0.109744	0.375638	5.51516	1.11503	0.27299	0.99998	-4.61606	0.563853	0.563853
ACTA2	-0.349735	-0.957691	0.258221	11.5813	-1.17092	0.250117	0.99998	-4.58773	0.601857	-0.601857
ACTA2-AS1	-0.0565768	-0.230453	0.1173	5.79006	-0.662308	0.512429	0.99998	-4.79835	0.290366	-0.290366
ACTB	-0.0558507	-0.171978	0.060277	14.3925	-0.978938	0.334819	0.99998	-4.67985	0.475189	-0.475189
ACTBP9	-0.143732	-0.427669	0.140206	9.99121	-1.03037	0.310422	0.99998	-4.65662	0.508048	-0.508048
ACTC1	-0.332497	-0.644634	-0.0203591	8.47259	-2.16822	0.0375436	0.99998	-3.90354	1.42546	-1.42546
ACTG1	-0.0361645	-0.130005	0.0576758	13.9446	-0.784431	0.43845	0.99998	-4.75774	0.35808	-0.35808
ACTG1P17	-0.0266397	-0.167035	0.113756	6.18148	-0.386224	0.70184	0.99998	-4.86562	0.153762	-0.153762
ACTG2	-0.0554739	-0.53923	0.428282	8.0179	-0.233413	0.8169	0.99998	-4.88782	0.0878309	-0.0878309
ACTL10	0.0279354	-0.194973	0.250844	6.3822	0.255088	0.800257	0.99998	-4.88533	0.0967704	0.0967704
ACTL6A	-0.0894722	-0.486788	0.307843	9.03273	-0.458369	0.649728	0.99998	-4.85138	0.187268	-0.187268
ACTL6B	0.296508	-0.203495	0.796511	6.3784	1.20705	0.236096	0.99998	-4.56878	0.626911	0.626911
ACTL7A	0.000140189	-0.169095	0.169375	6.57942	0.00168611	0.998665	0.99998	-4.90064	0.00058019	0.00058019
ACTL7B	0.0344197	-0.160282	0.229121	6.3319	0.359833	0.721293	0.99998	-4.87023	0.141888	0.141888
ACTL8	0.0928326	-0.0335211	0.219186	7.50235	1.49546	0.144412	0.99998	-4.40015	0.840396	0.840396
ACTL9	-0.129774	-0.298607	0.0390589	5.20666	-1.56456	0.127342	0.99998	-4.35541	0.89503	-0.89503
ACTN1	-0.153017	-0.410718	0.104684	12.1424	-1.20861	0.235507	0.99998	-4.56795	0.627997	-0.627997
ACTN2	-0.365233	-0.840553	0.110086	8.64246	-1.56404	0.127465	0.99998	-4.35575	0.894611	-0.894611
ACTN3	-0.0221493	-0.162835	0.118537	6.40065	-0.320458	0.750666	0.99998	-4.8765	0.124553	-0.124553
ACTN4	0.175931	-0.105677	0.457539	10.8296	1.27162	0.212504	0.99998	-4.53366	0.672634	0.672634
ACTR10	-0.328352	-0.618225	-0.0384796	10.5034	-2.30566	0.0276353	0.99998	-3.78761	1.55854	-1.55854
ACTR1A	-0.00895277	-0.232149	0.214243	9.625	-0.0816457	0.935428	0.99998	-4.89907	0.0289898	-0.0289898
ACTR1B	0.0672545	-0.111459	0.245968	9.49051	0.765998	0.449188	0.99998	-4.76428	0.347572	0.347572
ACTR2	-0.0245166	-0.238662	0.189628	11.3483	-0.233032	0.817194	0.99998	-4.88786	0.087675	-0.087675
ACTR3	-0.159033	-0.384177	0.066112	12.3771	-1.43776	0.160031	0.99998	-4.43626	0.795795	-0.795795
ACTR3B	0.190909	-0.173071	0.554888	8.59626	1.06761	0.293541	0.99998	-4.63913	0.532332	0.532332
ACTR3BP1	0.0116846	-0.160491	0.18386	6.10797	0.138136	0.890983	0.99998	-4.89615	0.0501306	0.0501306
ACTR3BP2	0.0131179	-0.178305	0.204541	7.02688	0.139487	0.889924	0.99998	-4.89606	0.0506472	0.0506472
ACTR3BP3	0.0131179	-0.178305	0.204541	7.02688	0.139487	0.889924	0.99998	-4.89606	0.0506472	0.0506472
ACTR3BP5	0.0131179	-0.178305	0.204541	7.02688	0.139487	0.889924	0.99998	-4.89606	0.0506472	0.0506472
ACTR3BP6	0.0131179	-0.178305	0.204541	7.02688	0.139487	0.889924	0.99998	-4.89606	0.0506472	0.0506472
ACTR3C	0.0955026	-0.0939508	0.284956	5.45944	1.02607	0.312414	0.99998	-4.6586	0.50527	0.50527
ACTR3P2	-0.127976	-0.231655	-0.0242968	4.43892	-2.51246	0.0171222	0.99998	-3.60594	1.76644	-1.76644
ACTR5	0.0359166	-0.127533	0.199366	8.19149	0.447275	0.657634	0.99998	-4.85373	0.182016	0.182016
ACTR6	-0.12739	-0.402592	0.147811	8.47983	-0.942212	0.353014	0.99998	-4.69577	0.452208	-0.452208
ACTR8	-0.0682232	-0.219323	0.0828765	8.69244	-0.919033	0.364829	0.99998	-4.70553	0.437911	-0.437911
ACTRT2	0.0919946	-0.0720857	0.256075	6.27351	1.14122	0.262093	0.99998	-4.60294	0.581545	0.581545
ACTRT3	0.0915277	-0.157853	0.340909	5.49239	0.747053	0.460386	0.99998	-4.77086	0.336878	0.336878
ACVR1	-0.0789641	-0.432731	0.274802	9.62096	-0.454335	0.652599	0.99998	-4.85224	0.185354	-0.185354
ACVR1B	-0.0265144	-0.234712	0.181684	9.71628	-0.259219	0.797096	0.99998	-4.88483	0.0984895	-0.0984895
ACVR1C	0.0305527	-0.372229	0.433335	6.57235	0.154398	0.878248	0.99998	-4.89503	0.056383	0.056383
ACVR2A	-0.192841	-0.413308	0.0276265	8.5605	-1.7804	0.0843327	0.99998	-4.20578	1.074	-1.074
ACVR2B	0.102723	-0.217093	0.42254	7.66317	0.653779	0.51784	0.99998	-4.80094	0.285805	0.285805
ACVR2B-AS1	0.0134507	-0.143321	0.170223	6.55188	0.174639	0.862444	0.99998	-4.89346	0.0642693	0.0642693
ACVRL1	-0.0572969	-0.565158	0.450564	8.23058	-0.229641	0.819806	0.99998	-4.88823	0.086289	-0.086289
ACY1	0.153319	-0.101475	0.408113	8.49798	1.22481	0.229422	0.99998	-4.55928	0.639365	0.639365
ACY3	0.130369	-0.0562176	0.316955	6.368	1.42219	0.16447	0.99998	-4.44581	0.783914	0.783914
ACYP1	-0.117584	-0.584153	0.348986	7.70926	-0.512972	0.61143	0.99998	-4.83902	0.213654	-0.213654
ACYP2	-0.223661	-0.674977	0.227654	8.5523	-1.00873	0.320535	0.99998	-4.66652	0.494125	-0.494125
ADA	-0.116951	-0.466281	0.232378	8.10709	-0.681446	0.500401	0.99998	-4.79242	0.300681	-0.300681
ADA2	0.580473	0.127185	1.03376	9.90004	2.60658	0.0136796	0.99998	-3.52072	1.86393	1.86393
ADAD1	0.0443113	-0.147667	0.23629	6.58278	0.469812	0.641617	0.99998	-4.8489	0.192724	0.192724
ADAD2	-0.0258618	-0.230409	0.178685	6.85956	-0.257352	0.798524	0.99998	-4.88506	0.0977119	-0.0977119
ADAL	-0.0468658	-0.230245	0.136514	7.3869	-0.520197	0.606441	0.99998	-4.83729	0.217212	-0.217212
ADAM10	-0.256099	-0.467233	-0.0449652	10.9337	-2.46895	0.0189687	0.99998	-3.64483	1.72196	-1.72196
ADAM11	0.0791382	-0.07629	0.234566	7.16328	1.03638	0.307651	0.99998	-4.65383	0.511941	0.511941
ADAM12	-0.724174	-1.46035	0.0120052	8.76174	-2.00227	0.0536324	0.99998	-4.03768	1.27057	-1.27057
ADAM15	-0.0848575	-0.312907	0.143192	8.91263	-0.757396	0.454252	0.99998	-4.76729	0.342703	-0.342703
ADAM17	-0.0725633	-0.324383	0.179256	9.65413	-0.586529	0.561559	0.99998	-4.82024	0.250604	-0.250604
ADAM18	0.0385971	-0.111366	0.18856	5.82826	0.52388	0.603905	0.99998	-4.83639	0.219031	0.219031
ADAM19	0.00526343	-0.446681	0.457208	7.79967	0.0237054	0.981232	0.99998	-4.90051	0.00822824	0.00822824
ADAM1A	-0.261131	-0.820802	0.29854	6.40543	-0.949703	0.349251	0.99998	-4.69257	0.456863	-0.456863
ADAM2	-0.0275743	-0.132175	0.0770266	4.19916	-0.536576	0.595203	0.99998	-4.83326	0.225334	-0.225334
ADAM20	-0.0689122	-0.175328	0.0375039	5.84163	-1.31811	0.196654	0.99998	-4.50742	0.706297	-0.706297
ADAM21	-0.244643	-0.517064	0.0277785	5.86948	-1.82791	0.0767279	0.99998	-4.17094	1.11505	-1.11505
ADAM22	-0.166208	-0.481321	0.148904	8.36853	-1.07362	0.290877	0.99998	-4.63626	0.536291	-0.536291
ADAM23	-0.114865	-0.49728	0.26755	8.2887	-0.611384	0.545185	0.99998	-4.81334	0.263456	-0.263456
ADAM28	-0.187611	-0.844776	0.469553	8.57136	-0.581096	0.565172	0.99998	-4.82171	0.247819	-0.247819
ADAM29	0.0690997	-0.0741134	0.212313	5.94924	0.9821	0.333283	0.99998	-4.67845	0.477187	0.477187
ADAM30	0.115171	-0.0230821	0.253424	6.41951	1.69563	0.0994876	0.99998	-4.26627	1.00223	1.00223
ADAM32	-0.0654123	-0.308381	0.177556	6.38291	-0.547989	0.587432	0.99998	-4.83039	0.231042	-0.231042
ADAM33	0.210628	-0.0836313	0.504887	9.35951	1.45696	0.154692	0.99998	-4.42437	0.810533	0.810533
ADAM3A	0.062364	-0.0459084	0.170636	4.66913	1.17241	0.249529	0.99998	-4.58696	0.602878	0.602878
ADAM5	0.0178597	-0.164452	0.200172	5.94525	0.199398	0.84319	0.99998	-4.89128	0.0740747	0.0740747
ADAM6	-0.00860203	-0.168753	0.151549	6.86657	-0.109329	0.913612	0.99998	-4.89783	0.0392382	-0.0392382
ADAM7	0.0649803	-0.152453	0.282414	5.79121	0.608299	0.547204	0.99998	-4.81421	0.261851	0.261851
ADAM8	0.0479271	-0.35634	0.452194	7.57865	0.24131	0.810826	0.99998	-4.88694	0.0910722	0.0910722
ADAM9	-0.502766	-1.02526	0.0197278	10.6792	-1.95861	0.0587597	0.99998	-4.07182	1.23092	-1.23092
ADAMDEC1	-0.358366	-1.29111	0.574378	6.05601	-0.782036	0.439837	0.99998	-4.7586	0.356708	-0.356708
ADAMTS1	-0.227305	-0.97141	0.5168	9.61468	-0.621781	0.53841	0.99998	-4.81037	0.268887	-0.268887
ADAMTS10	0.0748302	-0.254441	0.404102	7.86081	0.462578	0.646739	0.99998	-4.85048	0.189271	0.189271
ADAMTS12	-0.320184	-0.990653	0.350285	8.45028	-0.972038	0.338189	0.99998	-4.68288	0.47084	-0.47084
ADAMTS13	-0.00769782	-0.157348	0.141952	7.64544	-0.104702	0.917254	0.99998	-4.89806	0.0375103	-0.0375103
ADAMTS14	-0.0471563	-0.388072	0.29376	7.75249	-0.28155	0.780068	0.99998	-4.882	0.107867	-0.107867
ADAMTS15	-0.352661	-0.949125	0.243803	8.37185	-1.20347	0.23746	0.99998	-4.57068	0.624409	-0.624409
ADAMTS16	-0.00493621	-0.20962	0.199748	6.42033	-0.0490876	0.961149	0.99998	-4.90007	0.0172093	-0.0172093
ADAMTS17	-0.00111244	-0.428416	0.426191	6.33461	-0.00529911	0.995804	0.99998	-4.90063	0.00182603	-0.00182603
ADAMTS18	-0.0021778	-0.264422	0.260066	7.45256	-0.0169034	0.986617	0.99998	-4.90057	0.00585155	-0.00585155
ADAMTS19	0.0405171	-0.136992	0.218026	5.30885	0.464601	0.645305	0.99998	-4.85004	0.190235	0.190235
ADAMTS2	-0.284788	-1.00964	0.440064	8.54036	-0.799714	0.429665	0.99998	-4.7522	0.36687	-0.36687
ADAMTS20	-0.0404805	-0.164006	0.0830453	4.65513	-0.667038	0.509442	0.99998	-4.7969	0.292905	-0.292905
ADAMTS3	-0.754469	-1.59745	0.0885108	5.95595	-1.82174	0.0776805	0.99998	-4.1755	1.10969	-1.10969
ADAMTS4	-0.0907688	-0.282056	0.100519	7.0688	-0.965857	0.341226	0.99998	-4.68558	0.466958	-0.466958
ADAMTS5	-0.132034	-0.824194	0.560126	8.20901	-0.388277	0.700335	0.99998	-4.86525	0.154694	-0.154694
ADAMTS6	-0.00791604	-0.264837	0.249005	6.57844	-0.0627148	0.950377	0.99998	-4.89971	0.0221043	-0.0221043
ADAMTS7	-0.00514535	-0.18195	0.171659	6.88152	-0.0592357	0.953126	0.99998	-4.89981	0.0208497	-0.0208497
ADAMTS7P1	0.0519091	-0.193953	0.297771	6.65616	0.429749	0.670206	0.99998	-4.85732	0.173792	0.173792
ADAMTS7P3	-0.167363	-0.421	0.0862746	6.30381	-1.3431	0.188516	0.99998	-4.49298	0.724652	-0.724652
ADAMTS7P4	0.0519091	-0.193953	0.297771	6.65616	0.429749	0.670206	0.99998	-4.85732	0.173792	0.173792
ADAMTS8	-0.00465588	-0.400194	0.390882	6.83347	-0.0239594	0.981031	0.99998	-4.90051	0.00831726	-0.00831726
ADAMTS9	-0.490174	-1.14778	0.167438	8.91121	-1.5172	0.138854	0.99998	-4.38624	0.857442	-0.857442
ADAMTS9-AS1	-0.0927737	-0.23614	0.0505929	4.33984	-1.31716	0.196967	0.99998	-4.50796	0.705606	-0.705606
ADAMTS9-AS2	0.268363	-0.219973	0.756699	8.30069	1.11858	0.271495	0.99998	-4.6143	0.566238	0.566238
ADAMTSL1	0.140728	-0.246461	0.527918	6.73627	0.739811	0.464709	0.99998	-4.77333	0.332819	0.332819
ADAMTSL2	-0.1203	-0.404397	0.163798	6.08708	-0.861907	0.395034	0.99998	-4.72863	0.403365	-0.403365
ADAMTSL3	0.144261	-0.321098	0.60962	7.07487	0.630992	0.532445	0.99998	-4.8077	0.273725	0.273725
ADAMTSL4	0.42762	-0.01205	0.867289	7.32744	1.97967	0.0562347	0.99998	-4.05541	1.25	1.25
ADAMTSL5	0.031633	-0.119417	0.182683	7.08005	0.426266	0.672715	0.99998	-4.85801	0.172169	0.172169
ADAP1	-0.147594	-0.543076	0.247889	9.21903	-0.759632	0.452933	0.99998	-4.76651	0.343966	-0.343966
ADAP2	-0.218247	-0.661275	0.224781	9.56801	-1.00272	0.323381	0.99998	-4.66924	0.490285	-0.490285
ADAR	0.0973864	-0.0898197	0.284593	11.2781	1.05887	0.297444	0.99998	-4.64329	0.526595	0.526595
ADARB1	0.0782031	-0.304691	0.461098	8.34389	0.415726	0.680334	0.99998	-4.86009	0.167278	0.167278
ADARB2	-0.129191	-0.388064	0.129682	6.08198	-1.0158	0.317204	0.99998	-4.66331	0.498661	-0.498661
ADARB2-AS1	-0.0312739	-0.211233	0.148685	7.84122	-0.353729	0.725819	0.99998	-4.87125	0.139172	-0.139172
ADAT1	-0.0574642	-0.512005	0.397076	8.3597	-0.257328	0.798543	0.99998	-4.88506	0.0977019	-0.0977019
ADAT2	-0.289221	-0.633233	0.0547913	6.93204	-1.71127	0.0965314	0.99998	-4.25527	1.01533	-1.01533
ADAT3	-0.0285161	-0.190696	0.133664	9.11078	-0.357894	0.722729	0.99998	-4.87055	0.141024	-0.141024
ADCK1	-0.16007	-0.352326	0.0321859	8.32387	-1.6947	0.0996656	0.99998	-4.26692	1.00145	-1.00145
ADCK2	0.16395	-0.068914	0.396814	9.46088	1.43308	0.161354	0.99998	-4.43914	0.792219	0.792219
ADCK5	0.135679	-0.0700957	0.341454	6.4428	1.3421	0.188838	0.99998	-4.49357	0.723911	0.723911
ADCY1	-0.366883	-0.941573	0.207807	7.9684	-1.29944	0.202907	0.99998	-4.51805	0.692703	-0.692703
ADCY10	0.032048	-0.0823441	0.14644	5.35213	0.570253	0.572416	0.99998	-4.82461	0.242288	0.242288
ADCY10P1	0.146273	-0.277667	0.570212	6.80604	0.702299	0.487477	0.99998	-4.78577	0.312046	0.312046
ADCY2	-0.0178944	-0.654718	0.61893	9.65264	-0.0571952	0.954739	0.99998	-4.89987	0.0201154	-0.0201154
ADCY3	-0.0504745	-0.254143	0.153194	8.21309	-0.504442	0.617343	0.99998	-4.84104	0.209473	-0.209473
ADCY4	-0.092738	-0.368204	0.182728	8.57425	-0.685255	0.498027	0.99998	-4.79122	0.302748	-0.302748
ADCY5	-0.0541118	-0.435425	0.327202	7.03849	-0.28885	0.774525	0.99998	-4.88102	0.110964	-0.110964
ADCY6	0.134273	-0.0682864	0.336832	9.00796	1.34927	0.186547	0.99998	-4.48938	0.729211	0.729211
ADCY7	0.00516999	-0.302689	0.313029	7.96311	0.0341822	0.97294	0.99998	-4.90037	0.0119138	0.0119138
ADCY8	-0.190107	-0.887008	0.506795	6.99162	-0.55525	0.582514	0.99998	-4.82853	0.234694	-0.234694
ADCY9	0.0184881	-0.286245	0.323221	8.60934	0.123491	0.902476	0.99998	-4.89705	0.0445641	0.0445641
ADCYAP1	-0.0163825	-0.170904	0.138139	6.12435	-0.215801	0.830487	0.99998	-4.88968	0.0806672	-0.0806672
ADCYAP1R1	0.132426	-0.768114	1.03296	9.72991	0.299317	0.766598	0.99998	-4.87958	0.115432	0.115432
ADD1	0.0161335	-0.228815	0.261082	10.5817	0.134065	0.894175	0.99998	-4.89641	0.0485774	0.0485774
ADD2	-0.0454241	-0.505926	0.415077	8.8092	-0.200779	0.842119	0.99998	-4.89115	0.0746266	-0.0746266
ADD3	-0.00396473	-0.467378	0.459449	11.1245	-0.0174143	0.986212	0.99998	-4.90057	0.00602963	-0.00602963
ADD3-AS1	0.151537	-0.282522	0.585597	5.99269	0.710612	0.482378	0.99998	-4.78306	0.316613	0.316613
ADGB	0.320062	-0.292478	0.932603	4.43306	1.06356	0.295342	0.99998	-4.64106	0.529675	0.529675
ADGRA1	0.0913917	-0.270619	0.453403	6.49258	0.513864	0.610813	0.99998	-4.83881	0.214092	0.214092
ADGRA2	0.00340124	-0.62844	0.635243	8.76016	0.010957	0.991325	0.99998	-4.90061	0.00378415	0.00378415
ADGRA3	-0.0890268	-0.436579	0.258525	9.0522	-0.521391	0.605619	0.99998	-4.837	0.217801	-0.217801
ADGRB1	-0.0394024	-0.298635	0.21983	6.69404	-0.309383	0.758999	0.99998	-4.87814	0.119759	-0.119759
ADGRB2	0.0748807	-0.448437	0.598199	9.04136	0.29125	0.772705	0.99998	-4.88069	0.111986	0.111986
ADGRB3	-0.379328	-1.15432	0.395664	7.41658	-0.996277	0.326453	0.99998	-4.67214	0.486179	-0.486179
ADGRD1	-0.124126	-0.867026	0.618774	5.39257	-0.340091	0.73597	0.99998	-4.87346	0.13314	-0.13314
ADGRD2	0.0921538	-0.0690172	0.253325	7.35972	1.16383	0.252941	0.99998	-4.5914	0.596982	0.596982
ADGRE1	0.101932	-0.249404	0.453267	7.21474	0.590541	0.5589	0.99998	-4.81914	0.252666	0.252666
ADGRE2	-0.0829948	-0.640891	0.474902	7.25789	-0.302803	0.763964	0.99998	-4.87908	0.116927	-0.116927
ADGRE3	-0.0187665	-0.241621	0.204088	5.8264	-0.171405	0.864965	0.99998	-4.89372	0.0630016	-0.0630016
ADGRE5	0.228203	-0.0801771	0.536584	8.48813	1.50625	0.141631	0.99998	-4.39326	0.848841	0.848841
ADGRF1	-0.0105459	-0.149548	0.128456	5.57508	-0.154427	0.878225	0.99998	-4.89503	0.0563942	-0.0563942
ADGRF2	0.0733707	-0.0610777	0.207819	4.59768	1.11078	0.274787	0.99998	-4.61816	0.561004	0.561004
ADGRF3	0.014796	-0.148695	0.178287	6.36004	0.18421	0.854989	0.99998	-4.89265	0.0680393	0.0680393
ADGRF4	0.0373168	-0.142549	0.217183	5.8736	0.422297	0.67558	0.99998	-4.8588	0.170323	0.170323
ADGRF5	-0.394789	-1.044	0.254423	9.06486	-1.23777	0.224641	0.99998	-4.55227	0.648512	-0.648512
ADGRG1	-0.144687	-0.708405	0.41903	11.3453	-0.522434	0.604901	0.99998	-4.83674	0.218316	-0.218316
ADGRG2	0.322668	-0.250351	0.895686	5.99206	1.14617	0.260068	0.99998	-4.60043	0.584913	0.584913
ADGRG3	0.0632994	-0.191169	0.317768	6.45909	0.506322	0.616037	0.99998	-4.8406	0.210393	0.210393
ADGRG4	0.0872088	-0.027994	0.202412	5.28433	1.54085	0.133005	0.99998	-4.37094	0.876131	0.876131
ADGRG5	0.0398669	-0.125597	0.205331	5.55065	0.490424	0.627119	0.99998	-4.84429	0.20265	0.20265
ADGRG6	-0.141306	-0.671607	0.388996	6.1304	-0.542375	0.591249	0.99998	-4.83181	0.22823	-0.22823
ADGRG7	0.0117962	-0.126924	0.150517	4.66657	0.173087	0.863654	0.99998	-4.89359	0.0636605	0.0636605
ADGRL1	0.0398363	-0.256666	0.336339	9.26155	0.273472	0.786215	0.99998	-4.88305	0.104458	0.104458
ADGRL2	0.504914	-0.192432	1.20226	8.81132	1.47378	0.150133	0.99998	-4.41385	0.823524	0.823524
ADGRL3	-0.103339	-0.846608	0.639929	9.44047	-0.282997	0.778968	0.99998	-4.88181	0.10848	-0.10848
ADGRL4	-0.640195	-1.34624	0.065855	8.07615	-1.84561	0.0740479	0.99998	-4.1578	1.13049	-1.13049
ADGRV1	-0.337632	-1.0046	0.329338	7.48488	-1.03039	0.310413	0.99998	-4.65661	0.508061	-0.508061
ADH1A	-0.00241782	-0.165187	0.160352	5.40457	-0.0302352	0.976064	0.99998	-4.90043	0.0105218	-0.0105218
ADH1B	0.0395523	-0.0972386	0.176343	5.72224	0.588541	0.560225	0.99998	-4.81969	0.251638	0.251638
ADH1C	0.0595407	-0.0844786	0.20356	4.53011	0.841503	0.406196	0.99998	-4.73654	0.391264	0.391264
ADH4	0.092437	-0.119755	0.304629	7.75023	0.886703	0.381733	0.99998	-4.71877	0.41824	0.41824
ADH5	-0.0789965	-0.287289	0.129296	10.2725	-0.771963	0.445696	0.99998	-4.76218	0.350961	-0.350961
ADH6	-0.0177298	-0.170849	0.135389	6.41713	-0.235688	0.815149	0.99998	-4.88757	0.0887631	-0.0887631
ADH7	0.0222569	-0.11174	0.156254	5.72249	0.33809	0.737463	0.99998	-4.87378	0.13226	0.13226
ADHFE1	-0.0106097	-0.353185	0.331966	8.17464	-0.063039	0.95012	0.99998	-4.89971	0.0222214	-0.0222214
ADI1	-0.0828038	-0.332712	0.167104	11.2288	-0.674423	0.504797	0.99998	-4.79461	0.296883	-0.296883
ADIG	-0.00964402	-0.180557	0.161269	7.84463	-0.114854	0.909265	0.99998	-4.89753	0.0413094	-0.0413094
ADIPOQ	0.0294378	-0.0895166	0.148392	4.32858	0.503718	0.617847	0.99998	-4.84121	0.209119	0.209119
ADIPOR1	0.0282579	-0.183772	0.240288	10.0354	0.271272	0.787892	0.99998	-4.88333	0.103533	0.103533
ADIPOR2	-0.00812936	-0.280405	0.264147	9.98173	-0.0607728	0.951911	0.99998	-4.89977	0.0214036	-0.0214036
ADIRF	0.165494	-0.615808	0.946796	7.96135	0.431147	0.669199	0.99998	-4.85703	0.174445	0.174445
ADIRF-AS1	0.0289643	-0.15188	0.209809	7.27974	0.326002	0.746506	0.99998	-4.87566	0.126967	0.126967
ADK	-0.137833	-0.310042	0.0343765	8.77085	-1.62914	0.11291	0.99998	-4.31217	0.947269	-0.947269
ADM	0.372916	-0.296828	1.04266	11.0044	1.13335	0.265332	0.99998	-4.60691	0.57621	0.57621
ADM2	0.0252608	-0.133837	0.184359	7.53609	0.32318	0.748623	0.99998	-4.87609	0.125737	0.125737
ADM5	-0.0387797	-0.298118	0.220559	6.64939	-0.304369	0.762781	0.99998	-4.87886	0.1176	-0.1176
ADNP	-0.1899	-0.487192	0.107392	10.3399	-1.30018	0.202655	0.99998	-4.51763	0.693242	-0.693242
ADNP2	0.0424305	-0.205292	0.290153	8.84394	0.348639	0.729602	0.99998	-4.87208	0.136914	0.136914
ADO	-0.390571	-0.675241	-0.1059	9.0902	-2.79267	0.0086775	0.99998	-3.3482	2.06161	-2.06161
ADORA1	0.230233	-0.282045	0.74251	9.20585	0.914795	0.367016	0.99998	-4.70729	0.435315	0.435315
ADORA2A	-0.00873004	-0.281695	0.264235	6.74239	-0.0650986	0.948493	0.99998	-4.89964	0.0229659	-0.0229659
ADORA2A-AS1	0.0348051	-0.153696	0.223307	6.68201	0.375829	0.709479	0.99998	-4.86747	0.149061	0.149061
ADORA2B	-0.452611	-1.0679	0.162675	7.76303	-1.49731	0.143934	0.99998	-4.39897	0.841838	-0.841838
ADORA3	-0.240255	-0.604921	0.124411	9.10021	-1.34103	0.189179	0.99998	-4.49418	0.723128	-0.723128
ADPGK	-0.125462	-0.391764	0.140841	10.1684	-0.958956	0.344639	0.99998	-4.68858	0.462635	-0.462635
ADPRH	-0.0279894	-0.232413	0.176434	7.46155	-0.278693	0.78224	0.99998	-4.88237	0.10666	-0.10666
ADPRHL1	0.00820865	-0.137571	0.153989	7.07599	0.114614	0.909454	0.99998	-4.89755	0.0412191	0.0412191
ADPRHL2	0.0958653	-0.162941	0.354671	9.66568	0.753962	0.456283	0.99998	-4.76848	0.340765	0.340765
ADPRM	0.0668731	-0.115869	0.249615	7.62432	0.744862	0.461691	0.99998	-4.77161	0.335648	0.335648
ADRA1A	-0.0853594	-0.276201	0.105482	5.57597	-0.91042	0.369283	0.99998	-4.7091	0.43264	-0.43264
ADRA1B	0.00693186	-0.1657	0.179564	5.19937	0.0817319	0.93536	0.99998	-4.89907	0.0290214	0.0290214
ADRA1D	-0.00561938	-0.241131	0.229892	5.576	-0.0485668	0.961561	0.99998	-4.90009	0.0170232	-0.0170232
ADRA2A	-0.257222	-0.618566	0.104121	5.76676	-1.44894	0.156905	0.99998	-4.42935	0.804363	-0.804363
ADRA2B	-0.00578254	-0.189706	0.178141	7.24681	-0.0639947	0.949365	0.99998	-4.89968	0.0225667	-0.0225667
ADRA2C	0.0191492	-0.217114	0.255412	6.90579	0.164975	0.869983	0.99998	-4.89423	0.0604894	0.0604894
ADRB1	-0.0569766	-0.933699	0.819746	6.95535	-0.132281	0.895575	0.99998	-4.89652	0.0478979	-0.0478979
ADRB2	0.132073	-0.351301	0.615448	6.94339	0.556153	0.581904	0.99998	-4.82829	0.235149	0.235149
ADRB3	-0.0452702	-0.179447	0.088907	6.7868	-0.686746	0.497099	0.99998	-4.79074	0.303557	-0.303557
ADRM1	0.0147223	-0.229392	0.258836	9.98796	0.122757	0.903053	0.99998	-4.89709	0.0442866	0.0442866
ADSL	0.108679	-0.163743	0.381102	9.48459	0.812019	0.42267	0.99998	-4.74767	0.373998	0.373998
ADSS	-0.0960951	-0.37719	0.185	8.86922	-0.695841	0.49146	0.99998	-4.78785	0.308512	-0.308512
ADSSL1	0.3423	-0.346383	1.03098	7.8979	1.0117	0.319134	0.99998	-4.66518	0.496028	0.496028
ADTRP	0.0394908	-0.182183	0.261165	7.27589	0.362614	0.719234	0.99998	-4.86976	0.14313	0.14313
AEBP1	0.562615	-0.290087	1.41532	10.7892	1.343	0.188547	0.99998	-4.49304	0.724581	0.724581
AEBP2	-0.101337	-0.502585	0.299911	9.22207	-0.514064	0.610674	0.99998	-4.83876	0.21419	-0.21419
AEN	0.133835	-0.152903	0.420574	8.47831	0.950051	0.349077	0.99998	-4.69242	0.457079	0.457079
AES	0.237691	-0.0732636	0.548646	9.83622	1.55589	0.12939	0.99998	-4.36111	0.888099	0.888099
AFAP1	0.138799	-0.239433	0.517031	6.90164	0.746949	0.460448	0.99998	-4.77089	0.33682	0.33682
AFAP1-AS1	0.0418304	-0.116145	0.199805	6.71531	0.538973	0.593568	0.99998	-4.83266	0.22653	0.22653
AFAP1L1	-0.0522546	-0.628657	0.524147	7.40237	-0.184528	0.854743	0.99998	-4.89263	0.0681647	-0.0681647
AFAP1L2	0.0167039	-0.369779	0.403187	6.20733	0.0879733	0.930436	0.99998	-4.89882	0.0313134	0.0313134
AFDN	0.121449	-0.422864	0.665762	9.65239	0.45416	0.652723	0.99998	-4.85228	0.185271	0.185271
AFDN-DT	0.236251	-0.177705	0.650208	6.30197	1.16167	0.253805	0.99998	-4.59251	0.5955	0.5955
AFF1	-0.0251833	-0.364706	0.31434	10.6038	-0.150975	0.880926	0.99998	-4.89527	0.0550607	-0.0550607
AFF2	-0.0238652	-0.159973	0.112243	7.0777	-0.356898	0.723468	0.99998	-4.87072	0.140581	-0.140581
AFF3	0.382742	-0.363458	1.12894	7.28287	1.04403	0.304151	0.99998	-4.65027	0.516911	0.516911
AFF4	-0.0950698	-0.33962	0.14948	9.77223	-0.791293	0.434492	0.99998	-4.75526	0.362018	-0.362018
AFG1L	-0.0586846	-0.183897	0.0665279	4.9187	-0.953979	0.347114	0.99998	-4.69073	0.459527	-0.459527
AFG3L1P	-0.0200048	-0.351374	0.311364	8.14356	-0.122881	0.902956	0.99998	-4.89709	0.0443335	-0.0443335
AFG3L2	-0.103269	-0.352395	0.145858	10.3104	-0.843746	0.40496	0.99998	-4.73568	0.392588	-0.392588
AFM	0.0280636	-0.10804	0.164167	5.14211	0.419699	0.677459	0.99998	-4.85931	0.169117	0.169117
AFMID	0.140363	-0.0503181	0.331044	6.4972	1.49833	0.143669	0.99998	-4.39832	0.842638	0.842638
AFP	-0.140546	-0.398682	0.11759	5.92845	-1.10823	0.27587	0.99998	-4.61942	0.559296	-0.559296
AFTPH	0.1242	-0.0862375	0.334638	9.92452	1.20133	0.23828	0.99998	-4.57182	0.622913	0.622913
AGA	-0.377388	-0.725747	-0.0290288	8.76945	-2.20507	0.0346154	0.99998	-3.87286	1.46073	-1.46073
AGAP1	0.314642	-0.125841	0.755125	9.3526	1.45395	0.15552	0.99998	-4.42624	0.808213	0.808213
AGAP10P	0.0554368	-0.184061	0.294934	9.4381	0.471151	0.640671	0.99998	-4.84861	0.193365	0.193365
AGAP11	0.0554368	-0.184061	0.294934	9.4381	0.471151	0.640671	0.99998	-4.84861	0.193365	0.193365
AGAP12P	0.0554368	-0.184061	0.294934	9.4381	0.471151	0.640671	0.99998	-4.84861	0.193365	0.193365
AGAP14P	0.0554368	-0.184061	0.294934	9.4381	0.471151	0.640671	0.99998	-4.84861	0.193365	0.193365
AGAP2	0.0150668	-0.244469	0.274602	7.36401	0.118165	0.906662	0.99998	-4.89735	0.0425545	0.0425545
AGAP2-AS1	0.144693	-0.15752	0.446905	7.7519	0.974534	0.336967	0.99998	-4.68178	0.472412	0.472412
AGAP3	0.205443	-0.0188402	0.429725	9.36089	1.86448	0.0712796	0.99998	-4.14368	1.14704	1.14704
AGAP4	0.0554368	-0.184061	0.294934	9.4381	0.471151	0.640671	0.99998	-4.84861	0.193365	0.193365
AGAP5	0.0554368	-0.184061	0.294934	9.4381	0.471151	0.640671	0.99998	-4.84861	0.193365	0.193365
AGAP6	0.0554368	-0.184061	0.294934	9.4381	0.471151	0.640671	0.99998	-4.84861	0.193365	0.193365
AGAP7P	0.0554368	-0.184061	0.294934	9.4381	0.471151	0.640671	0.99998	-4.84861	0.193365	0.193365
AGAP9	0.0554368	-0.184061	0.294934	9.4381	0.471151	0.640671	0.99998	-4.84861	0.193365	0.193365
AGBL1	0.0601549	-0.0984236	0.218733	5.42112	0.772128	0.4456	0.99998	-4.76212	0.351055	0.351055
AGBL2	0.39657	-0.399023	1.19216	5.88099	1.01459	0.317772	0.99998	-4.66386	0.497885	0.497885
AGBL3	0.120568	-0.313843	0.554978	4.99587	0.564927	0.57599	0.99998	-4.82601	0.239585	0.239585
AGBL4	0.0401638	-0.0869389	0.167267	5.29624	0.643195	0.524596	0.99998	-4.80411	0.280175	0.280175
AGBL5	0.184741	-0.0865958	0.456078	8.05332	1.38585	0.175199	0.99998	-4.46776	0.756468	0.756468
AGER	0.145041	-0.0393672	0.329449	6.66792	1.60093	0.119039	0.99998	-4.33122	0.924312	0.924312
AGFG1	0.0349701	-0.231354	0.301294	9.21647	0.267269	0.790946	0.99998	-4.88384	0.101853	0.101853
AGFG2	0.0153771	-0.319766	0.35052	8.75991	0.0933915	0.926164	0.99998	-4.89859	0.0333121	0.0333121
AGGF1	-0.146271	-0.363145	0.0706037	9.37273	-1.37281	0.17918	0.99998	-4.47552	0.746709	-0.746709
AGK	0.0100355	-0.227363	0.247434	10.0978	0.0860445	0.931957	0.99998	-4.8989	0.030604	0.030604
AGL	-0.154926	-0.558643	0.248792	9.26665	-0.781102	0.440378	0.99998	-4.75893	0.356174	-0.356174
AGMAT	0.0317628	-0.151506	0.215032	6.24302	0.352771	0.726531	0.99998	-4.87141	0.138746	0.138746
AGO1	-0.000547286	-0.254395	0.2533	9.04834	-0.00438837	0.996525	0.99998	-4.90064	0.00151165	-0.00151165
AGO2	-0.0984183	-0.379524	0.182687	9.39721	-0.712639	0.481139	0.99998	-4.7824	0.317729	-0.317729
AGO3	-0.0872592	-0.38178	0.207262	8.10327	-0.603055	0.550645	0.99998	-4.81568	0.259129	-0.259129
AGO4	0.0296407	-0.337974	0.397256	8.66797	0.164119	0.870651	0.99998	-4.8943	0.0601559	0.0601559
AGPAT1	-0.115947	-0.368999	0.137105	10.5662	-0.932635	0.357864	0.99998	-4.69983	0.446282	-0.446282
AGPAT2	0.0761288	-0.135604	0.287862	8.66056	0.731852	0.469487	0.99998	-4.77602	0.328376	0.328376
AGPAT3	0.0755628	-0.204904	0.35603	10.0142	0.548389	0.587161	0.99998	-4.83028	0.231243	0.231243
AGPAT4	-0.374296	-0.956859	0.208268	7.96614	-1.30778	0.200096	0.99998	-4.51332	0.698762	-0.698762
AGPAT4-IT1	-0.101655	-0.519941	0.31663	7.76371	-0.494674	0.624147	0.99998	-4.84332	0.204713	-0.204713
AGPAT5	-0.405104	-0.924849	0.114641	10.7765	-1.58649	0.12228	0.99998	-4.34088	0.912644	-0.912644
AGPS	-0.303661	-0.582471	-0.0248501	8.48486	-2.21688	0.0337217	0.99998	-3.86297	1.47209	-1.47209
AGR2	0.0677804	-0.0509991	0.18656	5.51462	1.16152	0.253866	0.99998	-4.59259	0.595396	0.595396
AGR3	0.249739	-0.205477	0.704955	4.73797	1.11669	0.272291	0.99998	-4.61524	0.564966	0.564966
AGRN	-0.130189	-0.505631	0.245253	9.98496	-0.70582	0.485313	0.99998	-4.78463	0.313978	-0.313978
AGRP	0.0135744	-0.131421	0.15857	7.61269	0.190558	0.850053	0.99998	-4.89209	0.0705538	0.0705538
AGT	0.221394	-0.684318	1.12711	11.2394	0.497552	0.622139	0.99998	-4.84265	0.206113	0.206113
AGTPBP1	-0.141703	-0.507674	0.224267	8.89498	-0.788127	0.436316	0.99998	-4.75641	0.360199	-0.360199
AGTR1	-0.0798272	-0.811238	0.651583	6.08804	-0.222153	0.825581	0.99998	-4.88903	0.0832406	-0.0832406
AGTR2	0.03461	-0.0945687	0.163789	5.83647	0.545347	0.589227	0.99998	-4.83106	0.229717	0.229717
AGTRAP	0.179624	-0.146775	0.506023	9.16036	1.12016	0.270832	0.99998	-4.61351	0.567301	0.567301
AGXT	0.0923932	-0.0912063	0.275993	6.79233	1.02431	0.31323	0.99998	-4.65941	0.504137	0.504137
AGXT2	-0.0238616	-0.188488	0.140764	6.80403	-0.295028	0.769843	0.99998	-4.88018	0.113598	-0.113598
AHCTF1	-0.129564	-0.486298	0.227171	8.33248	-0.739265	0.465036	0.99998	-4.77352	0.332514	-0.332514
AHCY	-0.140362	-0.473034	0.192311	9.3622	-0.858803	0.39672	0.99998	-4.72984	0.401516	-0.401516
AHCYL1	-0.0166411	-0.497878	0.464596	12.1542	-0.0703858	0.944317	0.99998	-4.89947	0.0248824	-0.0248824
AHCYL2	-0.0662289	-0.487911	0.355453	9.99405	-0.319687	0.751245	0.99998	-4.87662	0.124218	-0.124218
AHCYP8	0.0688507	-0.115489	0.253191	4.94756	0.760242	0.452573	0.99998	-4.7663	0.344311	0.344311
AHDC1	-0.0155436	-0.328937	0.29785	7.97457	-0.100954	0.920205	0.99998	-4.89824	0.0361152	-0.0361152
AHI1	0.0767079	-0.326548	0.479964	9.27834	0.387188	0.701133	0.99998	-4.86544	0.154199	0.154199
AHNAK	0.330561	-0.0999794	0.761102	10.7642	1.56279	0.127758	0.99998	-4.35657	0.893611	0.893611
AHNAK2	0.524606	-0.369071	1.41828	8.90993	1.19486	0.240764	0.99998	-4.57523	0.618409	0.618409
AHR	-0.228245	-0.921908	0.465418	9.1921	-0.669753	0.507732	0.99998	-4.79606	0.294366	-0.294366
AHRR	-0.303113	-0.619405	0.0131792	6.45706	-1.95065	0.0597391	0.99998	-4.07799	1.22374	-1.22374
AHSA1	-0.127839	-0.332646	0.0769681	9.92004	-1.27052	0.212892	0.99998	-4.53428	0.67184	-0.67184
AHSA2P	0.193452	-0.260134	0.647039	9.56718	0.868113	0.391678	0.99998	-4.72618	0.407071	0.407071
AHSG	-0.0042463	-0.135481	0.126989	6.48929	-0.0658602	0.947891	0.99998	-4.89962	0.0232414	-0.0232414
AHSP	0.0556488	-0.13103	0.242328	7.28236	0.606768	0.548207	0.99998	-4.81464	0.261055	0.261055
AICDA	0.0438502	-0.0955658	0.183266	5.55841	0.640209	0.526511	0.99998	-4.805	0.278593	0.278593
AIDA	-0.0249424	-0.227982	0.178097	11.3555	-0.250046	0.804121	0.99998	-4.88593	0.0946788	-0.0946788
AIF1	-0.122062	-0.585438	0.341314	10.5997	-0.536179	0.595474	0.99998	-4.83336	0.225137	-0.225137
AIF1L	0.303078	-0.561199	1.16736	10.2401	0.71378	0.480442	0.99998	-4.78203	0.318359	0.318359
AIFM1	-0.0990901	-0.344542	0.146362	8.60644	-0.821725	0.417203	0.99998	-4.74404	0.379653	-0.379653
AIFM2	0.0565416	-0.11439	0.227473	8.03375	0.6733	0.505502	0.99998	-4.79496	0.296277	0.296277
AIFM3	-0.061318	-0.28621	0.163574	7.19806	-0.55498	0.582697	0.99998	-4.8286	0.234557	-0.234557
AIG1	-0.174901	-0.511813	0.162011	8.84768	-1.05667	0.298431	0.99998	-4.64433	0.525157	-0.525157
AIM2	0.302387	-0.139695	0.74447	7.05297	1.39227	0.173266	0.99998	-4.46392	0.761287	0.761287
AIMP1	-0.180044	-0.436903	0.0768147	9.84671	-1.42675	0.16316	0.99998	-4.44302	0.787385	-0.787385
AIMP2	-0.0832562	-0.276583	0.11007	10.4711	-0.876572	0.387133	0.99998	-4.72283	0.41214	-0.41214
AIP	0.02903	-0.17849	0.23655	9.36636	0.28474	0.777644	0.99998	-4.88157	0.109219	0.109219
AIPL1	0.0357468	-0.180643	0.252136	6.36376	0.336251	0.738836	0.99998	-4.87407	0.131452	0.131452
AIRE	-0.0426972	-0.220977	0.135583	6.68111	-0.487482	0.629179	0.99998	-4.84496	0.201226	-0.201226
AJAP1	-0.0607386	-0.241455	0.119978	6.01909	-0.684114	0.498737	0.99998	-4.79158	0.302128	-0.302128
AJM1	-0.0354069	-0.244051	0.173237	6.56125	-0.345418	0.731999	0.99998	-4.87261	0.135489	-0.135489
AJUBA	-0.110074	-0.607125	0.386977	7.38029	-0.450762	0.655145	0.99998	-4.853	0.183663	-0.183663
AK1	0.394684	-0.461903	1.25127	9.73995	0.937866	0.35521	0.99998	-4.69761	0.449515	0.449515
AK2	-0.224234	-0.484537	0.0360693	9.81348	-1.75341	0.08893	0.99998	-4.22527	1.05095	-1.05095
AK3	-0.299531	-0.680677	0.0816143	11.2087	-1.59961	0.119333	0.99998	-4.33211	0.923239	-0.923239
AK3P3	0.292398	-0.0662691	0.651065	6.70589	1.65938	0.106631	0.99998	-4.29147	0.972118	0.972118
AK4	-0.197942	-0.651204	0.25532	10.9358	-0.888897	0.38057	0.99998	-4.71788	0.419565	-0.419565
AK4P1	-0.172089	-0.752854	0.408676	10.5062	-0.603137	0.550591	0.99998	-4.81566	0.259171	-0.259171
AK4P3	-0.172089	-0.752854	0.408676	10.5062	-0.603137	0.550591	0.99998	-4.81566	0.259171	-0.259171
AK5	-0.242967	-0.939001	0.453067	7.60222	-0.710526	0.48243	0.99998	-4.78309	0.316565	-0.316565
AK6	-0.18921	-0.510428	0.132008	9.33042	-1.19897	0.239183	0.99998	-4.57306	0.62127	-0.62127
AK7	-0.0914419	-0.241638	0.0587543	8.23973	-1.23922	0.224111	0.99998	-4.55148	0.649536	-0.649536
AK8	0.147893	-0.0663614	0.362147	7.80159	1.40501	0.169475	0.99998	-4.45624	0.770895	0.770895
AK9	0.235178	-0.178282	0.648637	6.70559	1.15778	0.255366	0.99998	-4.5945	0.592837	0.592837
AKAP1	0.278642	-0.0500193	0.607303	9.55734	1.72568	0.0938729	0.99998	-4.24507	1.02746	1.02746
AKAP10	-0.0385443	-0.343846	0.266758	8.69201	-0.256976	0.798812	0.99998	-4.88511	0.0975554	-0.0975554
AKAP11	0.0530083	-0.28372	0.389737	10.1487	0.320425	0.750691	0.99998	-4.87651	0.124539	0.124539
AKAP12	-0.354256	-1.13612	0.427602	11.451	-0.922257	0.36317	0.99998	-4.70418	0.43989	-0.43989
AKAP13	0.143522	-0.222726	0.50977	9.67383	0.797638	0.430852	0.99998	-4.75296	0.365672	0.365672
AKAP14	0.666436	-0.305071	1.63794	4.80932	1.39629	0.172063	0.99998	-4.4615	0.764312	0.764312
AKAP17A	0.134225	-0.188555	0.457005	9.11928	0.846424	0.403486	0.99998	-4.73465	0.394171	0.394171
AKAP2	0.0716594	-0.424335	0.567654	10.1656	0.294076	0.770564	0.99998	-4.88031	0.113191	0.113191
AKAP3	-0.0444993	-0.251142	0.162143	6.93474	-0.438324	0.664042	0.99998	-4.85558	0.177804	-0.177804
AKAP4	0.0488215	-0.0760906	0.173734	5.58498	0.795553	0.432046	0.99998	-4.75372	0.36447	0.36447
AKAP5	-0.0119747	-0.152369	0.128419	5.73047	-0.173611	0.863245	0.99998	-4.89354	0.0638661	-0.0638661
AKAP6	-0.179345	-0.493923	0.135233	7.02481	-1.16044	0.254297	0.99998	-4.59314	0.594659	-0.594659
AKAP7	-0.416043	-0.848068	0.015981	8.6929	-1.96017	0.0585695	0.99998	-4.07061	1.23233	-1.23233
AKAP8	0.0272364	-0.187829	0.242302	8.97939	0.257776	0.7982	0.99998	-4.88501	0.0978884	0.0978884
AKAP8L	0.104986	-0.170807	0.380779	8.35902	0.774836	0.44402	0.99998	-4.76116	0.352597	0.352597
AKAP9	0.0839326	-0.234557	0.402422	9.19543	0.536412	0.595315	0.99998	-4.8333	0.225253	0.225253
AKIP1	0.0366964	-0.171052	0.244445	9.34499	0.359541	0.721509	0.99998	-4.87028	0.141758	0.141758
AKIRIN1	-0.382421	-0.760378	-0.00446311	9.74815	-2.0595	0.0475062	0.99998	-3.99218	1.32325	-1.32325
AKIRIN2	-0.398772	-0.732535	-0.0650087	9.84606	-2.43192	0.020682	0.99998	-3.67766	1.68441	-1.68441
AKNA	0.362123	0.0515166	0.67273	8.45696	2.37306	0.023697	0.99998	-3.72931	1.62531	1.62531
AKNAD1	0.0891625	-0.121168	0.299493	5.04758	0.862866	0.394514	0.99998	-4.72825	0.403937	0.403937
AKR1A1	-0.102533	-0.387095	0.182029	10.1779	-0.733413	0.468548	0.99998	-4.77549	0.329246	-0.329246
AKR1B1	0.085065	-0.194556	0.364686	11.5696	0.619218	0.540076	0.99998	-4.81111	0.267545	0.267545
AKR1B10	0.108573	-0.224575	0.44172	6.63038	0.663356	0.511766	0.99998	-4.79803	0.290928	0.290928
AKR1C1	-0.387643	-0.901647	0.126361	8.52621	-1.53507	0.134416	0.99998	-4.3747	0.87155	-0.87155
AKR1C2	-0.387643	-0.901647	0.126361	8.52621	-1.53507	0.134416	0.99998	-4.3747	0.87155	-0.87155
AKR1C3	-0.375281	-1.24193	0.491364	7.13934	-0.88141	0.384548	0.99998	-4.72089	0.415049	-0.415049
AKR1C4	-0.0151448	-0.15687	0.12658	4.86074	-0.21751	0.829166	0.99998	-4.88951	0.0813584	-0.0813584
AKR1C6P	-0.081129	-0.212626	0.0503683	6.61241	-1.2558	0.218113	0.99998	-4.54241	0.661319	-0.661319
AKR1D1	0.0600803	-0.0460264	0.166187	4.27748	1.15253	0.257485	0.99998	-4.59719	0.589248	0.589248
AKR1E2	0.0339784	-0.124806	0.192763	7.89453	0.43557	0.666019	0.99998	-4.85614	0.176513	0.176513
AKR7A2	0.130677	-0.206902	0.468256	9.8555	0.787926	0.436431	0.99998	-4.75648	0.360084	0.360084
AKR7A3	0.00351789	-0.207769	0.214805	8.26261	0.03389	0.973171	0.99998	-4.90037	0.0118106	0.0118106
AKT1	-0.00593455	-0.329684	0.317815	9.76944	-0.0373114	0.970464	0.99998	-4.90031	0.0130205	-0.0130205
AKT1S1	0.0554378	-0.267905	0.378781	8.62065	0.348983	0.729346	0.99998	-4.87203	0.137067	0.137067
AKT2	0.255516	-0.0086609	0.519693	9.08242	1.96873	0.0575345	0.99998	-4.06395	1.24007	1.24007
AKT3	-0.0530337	-0.292418	0.186351	9.48746	-0.45094	0.655018	0.99998	-4.85296	0.183747	-0.183747
AKTIP	-0.09926	-0.320273	0.121753	9.87759	-0.914153	0.367348	0.99998	-4.70756	0.434922	-0.434922
ALAD	-0.189721	-0.577549	0.198107	9.28224	-0.995724	0.326718	0.99998	-4.67238	0.485827	-0.485827
ALAS1	-0.143664	-0.443512	0.156185	9.05687	-0.975231	0.336627	0.99998	-4.68148	0.472851	-0.472851
ALAS2	0.185925	-0.0325196	0.404369	6.53501	1.73244	0.0926469	0.99998	-4.24027	1.03317	1.03317
ALB	-0.00266573	-0.158826	0.153494	4.85297	-0.0347464	0.972494	0.99998	-4.90036	0.0121131	-0.0121131
ALCAM	-0.0844751	-0.715307	0.546357	10.4516	-0.27257	0.786903	0.99998	-4.88317	0.104079	-0.104079
ALDH16A1	0.0621194	-0.223746	0.347985	8.32015	0.442312	0.661184	0.99998	-4.85476	0.179677	0.179677
ALDH18A1	-0.0752565	-0.396275	0.245762	9.42298	-0.477173	0.636422	0.99998	-4.84728	0.196255	-0.196255
ALDH1A1	-0.929706	-1.91199	0.0525768	7.973	-1.92651	0.0627958	0.99998	-4.09659	1.20207	-1.20207
ALDH1A2	0.194609	-0.527935	0.917154	7.56453	0.548228	0.58727	0.99998	-4.83032	0.231162	0.231162
ALDH1A3	0.0947336	-0.917925	1.10739	6.64287	0.190416	0.850164	0.99998	-4.89211	0.0704974	0.0704974
ALDH1B1	-0.112261	-0.318315	0.0937922	7.18398	-1.10895	0.275565	0.99998	-4.61907	0.559776	-0.559776
ALDH1L1	0.0525241	-0.741314	0.846362	9.22366	0.134676	0.893696	0.99998	-4.89637	0.04881	0.04881
ALDH1L1-AS2	-0.213064	-0.664184	0.238056	6.78405	-0.961348	0.343454	0.99998	-4.68754	0.464132	-0.464132
ALDH1L2	0.0478879	-0.531704	0.62748	6.16529	0.168177	0.867483	0.99998	-4.89398	0.061739	0.061739
ALDH2	0.12431	-0.335423	0.584043	10.5439	0.550382	0.585809	0.99998	-4.82978	0.232244	0.232244
ALDH3A1	0.223707	-0.085748	0.533162	5.95916	1.47145	0.150758	0.99998	-4.41532	0.821719	0.821719
ALDH3A2	0.0247354	-0.328396	0.377866	9.87981	0.142576	0.887503	0.99998	-4.89585	0.0518302	0.0518302
ALDH3B1	0.168603	-0.00299124	0.340197	8.53261	1.99998	0.0538912	0.99998	-4.03948	1.26848	1.26848
ALDH3B2	-0.0205927	-0.136026	0.0948404	4.80921	-0.363116	0.718862	0.99998	-4.86967	0.143354	-0.143354
ALDH4A1	-0.166619	-0.897273	0.564034	8.90757	-0.464169	0.645611	0.99998	-4.85013	0.190029	-0.190029
ALDH5A1	0.311988	-0.225065	0.84904	9.08879	1.18245	0.245579	0.99998	-4.58174	0.609808	0.609808
ALDH6A1	-0.0428713	-0.519341	0.433598	9.71508	-0.183144	0.855819	0.99998	-4.89274	0.0676181	-0.0676181
ALDH7A1	-0.0853361	-0.426309	0.255637	9.47172	-0.509419	0.613889	0.99998	-4.83987	0.21191	-0.21191
ALDH7A1P1	-0.0853361	-0.426309	0.255637	9.47172	-0.509419	0.613889	0.99998	-4.83987	0.21191	-0.21191
ALDH8A1	-0.386722	-0.855624	0.0821787	5.86485	-1.67873	0.102766	0.99998	-4.27807	0.988149	-0.988149
ALDH9A1	0.101597	-0.231969	0.435164	11.2846	0.619958	0.539595	0.99998	-4.8109	0.267932	0.267932
ALDOA	-0.0876145	-0.438605	0.263376	13.0578	-0.508093	0.614809	0.99998	-4.84018	0.21126	-0.21126
ALDOAP2	-0.0333805	-0.246128	0.179367	5.2845	-0.319368	0.751485	0.99998	-4.87667	0.12408	-0.12408
ALDOB	0.0018734	-0.157951	0.161698	6.48865	0.0238588	0.981111	0.99998	-4.90051	0.008282	0.008282
ALDOC	0.12538	-0.663057	0.913817	10.0847	0.323687	0.748243	0.99998	-4.87602	0.125958	0.125958
ALG1	-0.0483285	-0.262605	0.165948	7.29635	-0.459083	0.649221	0.99998	-4.85123	0.187608	-0.187608
ALG10	0.0418029	-0.110729	0.194334	5.0637	0.55784	0.580764	0.99998	-4.82786	0.236	0.236
ALG10B	0.00723129	-0.44595	0.460413	6.43416	0.0324793	0.974288	0.99998	-4.90039	0.0113127	0.0113127
ALG11	-0.0178704	-0.324115	0.288374	9.48839	-0.118776	0.906182	0.99998	-4.89732	0.0427848	-0.0427848
ALG12	0.0862489	-0.132025	0.304523	7.49327	0.804292	0.427055	0.99998	-4.75052	0.369516	0.369516
ALG13	-0.00364776	-0.336584	0.329288	9.05246	-0.0223012	0.982344	0.99998	-4.90052	0.00773655	-0.00773655
ALG14	0.018013	-0.345687	0.381713	8.34111	0.10081	0.920319	0.99998	-4.89825	0.0360618	0.0360618
ALG1L15P	-0.0483285	-0.262605	0.165948	7.29635	-0.459083	0.649221	0.99998	-4.85123	0.187608	-0.187608
ALG2	0.0730695	-0.273333	0.419472	9.57099	0.429357	0.670488	0.99998	-4.85739	0.173609	0.173609
ALG3	0.0620076	-0.171364	0.295379	8.91621	0.540828	0.592302	0.99998	-4.8322	0.227457	0.227457
ALG5	0.0777136	-0.24055	0.395977	10.0147	0.497018	0.622511	0.99998	-4.84278	0.205853	0.205853
ALG6	-0.0673798	-0.405909	0.271149	9.28248	-0.405131	0.688027	0.99998	-4.86212	0.162394	-0.162394
ALG8	-0.16354	-0.402581	0.0755016	9.55825	-1.39256	0.17318	0.99998	-4.46375	0.761503	-0.761503
ALG9	-0.0861394	-0.341504	0.169226	8.0587	-0.686599	0.49719	0.99998	-4.79079	0.303477	-0.303477
ALK	-0.213572	-0.76227	0.335126	7.80348	-0.792271	0.43393	0.99998	-4.75491	0.36258	-0.36258
ALKAL2	-0.131998	-1.2326	0.968602	6.62168	-0.244118	0.808669	0.99998	-4.88662	0.092229	-0.092229
ALKBH1	-0.233111	-0.454594	-0.011628	8.67287	-2.14232	0.0397314	0.99998	-3.92491	1.40087	-1.40087
ALKBH2	-0.101726	-0.402866	0.199415	8.17612	-0.687581	0.49658	0.99998	-4.79048	0.304011	-0.304011
ALKBH3	-0.0288356	-0.236303	0.178632	8.0211	-0.282905	0.779038	0.99998	-4.88182	0.108441	-0.108441
ALKBH3-AS1	0.0519504	-0.0919329	0.195834	6.55118	0.734921	0.467641	0.99998	-4.77499	0.330087	0.330087
ALKBH4	0.142361	-0.0742847	0.359007	8.01019	1.33753	0.190306	0.99998	-4.49622	0.720546	0.720546
ALKBH5	0.051507	-0.204556	0.307569	10.3187	0.409433	0.6849	0.99998	-4.8613	0.164373	0.164373
ALKBH6	0.0782272	-0.184874	0.341328	8.13166	0.605199	0.549237	0.99998	-4.81508	0.26024	0.26024
ALKBH7	-0.0686266	-0.394022	0.256769	9.08683	-0.429283	0.670541	0.99998	-4.85741	0.173574	-0.173574
ALKBH8	-0.17945	-0.399876	0.040977	7.26905	-1.65707	0.107099	0.99998	-4.29306	0.970213	-0.970213
ALLC	0.109792	-0.384898	0.604482	6.24713	0.451752	0.654438	0.99998	-4.85279	0.184131	0.184131
ALMS1	0.161355	-0.0670943	0.389805	8.65887	1.43766	0.160061	0.99998	-4.43632	0.795714	0.795714
ALMS1-IT1	-0.00667334	-0.168822	0.155475	5.26138	-0.0837709	0.933751	0.99998	-4.89899	0.029769	-0.029769
ALMS1P1	0.0270287	-0.142981	0.197039	6.14869	0.323603	0.748305	0.99998	-4.87603	0.125921	0.125921
ALOX12	0.0270755	-0.112374	0.166525	6.4245	0.395205	0.695265	0.99998	-4.86398	0.157849	0.157849
ALOX12-AS1	0.0933906	-0.136565	0.323346	7.62875	0.82665	0.414445	0.99998	-4.74219	0.382533	0.382533
ALOX12B	0.057562	-0.109825	0.224949	5.39288	0.699967	0.488913	0.99998	-4.78652	0.310768	0.310768
ALOX12P2	-0.0222419	-0.192813	0.14833	7.2644	-0.265416	0.79236	0.99998	-4.88407	0.101077	-0.101077
ALOX15	0.0805522	-0.0231449	0.184249	5.36241	1.58115	0.123498	0.99998	-4.34443	0.90834	0.90834
ALOX15B	-0.0732351	-0.541242	0.394772	7.06614	-0.318515	0.752126	0.99998	-4.87679	0.123709	-0.123709
ALOX5	-0.0425732	-0.656355	0.571209	9.6033	-0.141184	0.888594	0.99998	-4.89595	0.0512968	-0.0512968
ALOX5AP	-0.477799	-1.18316	0.227564	11.0093	-1.37878	0.17735	0.99998	-4.47198	0.751168	-0.751168
ALOXE3	-0.00733441	-0.230354	0.215685	6.62576	-0.0669398	0.947039	0.99998	-4.89959	0.0236324	-0.0236324
ALPG	0.00806196	-0.15323	0.169354	7.42605	0.10174	0.919586	0.99998	-4.8982	0.0364074	0.0364074
ALPI	0.00234749	-0.169151	0.173846	5.91851	0.0278617	0.977942	0.99998	-4.90046	0.00968675	0.00968675
ALPK1	-0.0896234	-0.457654	0.278407	8.46676	-0.495678	0.623446	0.99998	-4.84308	0.205201	-0.205201
ALPK2	-0.550863	-1.31361	0.211883	7.08769	-1.47003	0.151139	0.99998	-4.4162	0.820623	-0.820623
ALPK3	0.039688	-0.325992	0.405368	7.23852	0.220912	0.826538	0.99998	-4.88916	0.0827369	0.0827369
ALPL	-0.222388	-0.635418	0.190643	6.79509	-1.09595	0.28113	0.99998	-4.62545	0.551092	-0.551092
ALPP	0.0101762	-0.135873	0.156225	7.24827	0.141824	0.888092	0.99998	-4.8959	0.0515421	0.0515421
ALS2	0.0409416	-0.218969	0.300853	8.81542	0.320629	0.750538	0.99998	-4.87648	0.124627	0.124627
ALS2CL	-0.0536784	-0.257238	0.149881	8.11991	-0.536749	0.595086	0.99998	-4.83322	0.225421	-0.225421
ALS2CR12	0.133285	-0.0454005	0.311971	5.81892	1.51829	0.13858	0.99998	-4.38554	0.858298	0.858298
ALX1	0.129523	-0.110758	0.369803	7.10284	1.09721	0.280588	0.99998	-4.62484	0.551931	0.551931
ALX3	0.104633	-0.117232	0.326497	7.10489	0.959936	0.344153	0.99998	-4.68815	0.463248	0.463248
ALX4	0.0300372	-0.0997344	0.159809	5.96211	0.471131	0.640685	0.99998	-4.84862	0.193356	0.193356
ALYREF	0.0430192	-0.262828	0.348866	8.79466	0.286299	0.77646	0.99998	-4.88137	0.109881	0.109881
AMACR	-0.147744	-0.453798	0.158311	7.51614	-0.982591	0.333045	0.99998	-4.67823	0.477497	-0.477497
AMBN	0.0594318	-0.126028	0.244892	6.39102	0.652275	0.518797	0.99998	-4.80139	0.285003	0.285003
AMBP	0.0250509	-0.136804	0.186905	5.42895	0.315036	0.754742	0.99998	-4.87731	0.122202	0.122202
AMBRA1	-0.000178726	-0.171579	0.171221	8.92884	-0.00212246	0.998319	0.99998	-4.90064	0.000730465	-0.000730465
AMD1	-0.424722	-0.968705	0.119262	10.0781	-1.58921	0.121665	0.99998	-4.33907	0.914833	-0.914833
AMD1P3	-0.436673	-0.98667	0.113325	10.0691	-1.61606	0.115718	0.99998	-4.32104	0.936598	-0.936598
AMDHD1	0.0842636	-0.0992881	0.267815	4.79876	0.934424	0.356955	0.99998	-4.69907	0.447386	0.447386
AMDHD2	0.0971597	-0.120959	0.315279	8.16176	0.906682	0.371228	0.99998	-4.71064	0.430359	0.430359
AMELX	0.0441899	-0.0762415	0.164621	5.17839	0.746871	0.460494	0.99998	-4.77092	0.336776	0.336776
AMELY	0.0495984	-0.100472	0.199669	6.32963	0.67272	0.505866	0.99998	-4.79514	0.295965	0.295965
AMER1	0.0292012	-0.137525	0.195928	5.49626	0.356499	0.723764	0.99998	-4.87079	0.140403	0.140403
AMER2	-0.125467	-1.18759	0.936653	9.19421	-0.240447	0.81149	0.99998	-4.88704	0.0907171	-0.0907171
AMER3	0.0602049	-0.0754693	0.195879	6.74461	0.903228	0.373031	0.99998	-4.71206	0.428255	0.428255
AMFR	0.0854702	-0.359978	0.530919	8.97113	0.390553	0.698668	0.99998	-4.86483	0.155729	0.155729
AMH	0.39772	-0.021891	0.81733	6.35874	1.92927	0.0624397	0.99998	-4.09447	1.20454	1.20454
AMHR2	0.0290006	-0.152193	0.210194	6.87078	0.325782	0.746671	0.99998	-4.8757	0.12687	0.12687
AMIGO1	0.359924	0.0361021	0.683745	7.92244	2.26239	0.030466	0.99998	-3.82455	1.51618	1.51618
AMIGO2	0.336065	-0.375391	1.04752	8.29705	0.961474	0.343391	0.99998	-4.68749	0.464211	0.464211
AMIGO3	0.0979951	-0.0478184	0.243809	7.86974	1.36795	0.180684	0.99998	-4.4784	0.743079	0.743079
AMMECR1	-0.0105948	-0.377482	0.356293	7.47567	-0.0587788	0.953487	0.99998	-4.89983	0.0206852	-0.0206852
AMMECR1L	0.0149199	-0.242128	0.271968	9.16307	0.118145	0.906678	0.99998	-4.89735	0.0425471	0.0425471
AMN	0.010998	-0.168029	0.190025	7.52296	0.125042	0.901258	0.99998	-4.89696	0.0451509	0.0451509
AMN1	-0.0121927	-0.387269	0.362884	7.71402	-0.0661672	0.947649	0.99998	-4.89961	0.0233526	-0.0233526
AMOT	0.0624691	-0.118005	0.242943	5.23374	0.704551	0.486093	0.99998	-4.78504	0.313281	0.313281
AMOTL1	-0.0211388	-0.406499	0.364221	9.45661	-0.111655	0.911782	0.99998	-4.89771	0.040109	-0.040109
AMOTL2	0.0405631	-0.446269	0.527395	8.99622	0.169596	0.866376	0.99998	-4.89387	0.0622935	0.0622935
AMPD1	0.13809	-0.0182945	0.294475	5.02207	1.79734	0.0815499	0.99998	-4.19343	1.08858	1.08858
AMPD2	0.0983601	-0.252482	0.449202	10.0047	0.570651	0.572149	0.99998	-4.8245	0.242491	0.242491
AMPD3	0.0385338	-0.492194	0.569262	9.27302	0.147786	0.883422	0.99998	-4.8955	0.0538317	0.0538317
AMPH	0.0159624	-0.399956	0.43188	8.00539	0.0781184	0.938211	0.99998	-4.8992	0.0276993	0.0276993
AMT	0.430082	0.0654339	0.794731	8.51074	2.40071	0.022234	0.99998	-3.70512	1.65298	1.65298
AMY1A	-0.0861277	-0.872206	0.699951	7.25296	-0.223018	0.824913	0.99998	-4.88894	0.0835918	-0.0835918
AMY1B	-0.0861277	-0.872206	0.699951	7.25296	-0.223018	0.824913	0.99998	-4.88894	0.0835918	-0.0835918
AMY1C	-0.0861277	-0.872206	0.699951	7.25296	-0.223018	0.824913	0.99998	-4.88894	0.0835918	-0.0835918
AMY2A	-0.0861277	-0.872206	0.699951	7.25296	-0.223018	0.824913	0.99998	-4.88894	0.0835918	-0.0835918
AMY2B	-0.231852	-0.665182	0.201477	9.00928	-1.08907	0.284108	0.99998	-4.6288	0.546516	-0.546516
AMYP1	-0.0861277	-0.872206	0.699951	7.25296	-0.223018	0.824913	0.99998	-4.88894	0.0835918	-0.0835918
AMZ1	0.0509037	-0.0827715	0.184579	7.69915	0.775106	0.443863	0.99998	-4.76107	0.352751	0.352751
AMZ2	0.211638	-0.138288	0.561565	10.9683	1.23106	0.227107	0.99998	-4.55591	0.64377	0.64377
AMZ2P1	0.229321	-0.149725	0.608367	8.27904	1.23144	0.226967	0.99998	-4.5557	0.644038	0.644038
ANAPC1	0.0839054	-0.0912453	0.259056	8.58411	0.975081	0.3367	0.99998	-4.68154	0.472757	0.472757
ANAPC10	-0.168601	-0.458246	0.121045	7.48504	-1.18483	0.244651	0.99998	-4.5805	0.611454	-0.611454
ANAPC11	0.112086	-0.0847717	0.308944	10.5332	1.15894	0.254898	0.99998	-4.59391	0.593633	0.593633
ANAPC13	-0.0889159	-0.297844	0.120012	11.0601	-0.866254	0.392681	0.99998	-4.72692	0.40596	-0.40596
ANAPC15	0.0709522	-0.131347	0.273251	8.45993	0.713896	0.480371	0.99998	-4.78199	0.318423	0.318423
ANAPC16	0.103719	-0.105956	0.313395	10.0758	1.00687	0.321411	0.99998	-4.66736	0.49294	0.49294
ANAPC2	0.226502	-0.043031	0.496034	8.76533	1.7105	0.0966755	0.99998	-4.25582	1.01468	1.01468
ANAPC4	-0.0547909	-0.345723	0.236141	9.49725	-0.383336	0.703959	0.99998	-4.86614	0.152453	-0.152453
ANAPC5	-0.0334515	-0.244031	0.177128	10.7118	-0.323342	0.748502	0.99998	-4.87607	0.125807	-0.125807
ANAPC7	0.0469798	-0.123457	0.217417	9.75828	0.561061	0.578592	0.99998	-4.82702	0.237628	0.237628
ANG	0.00137295	-0.369909	0.372654	7.891	0.00752685	0.99404	0.99998	-4.90063	0.00259598	0.00259598
ANGEL1	-0.0741359	-0.292881	0.144609	8.72851	-0.689847	0.495172	0.99998	-4.78976	0.305244	-0.305244
ANGEL2	0.0122869	-0.328153	0.352726	9.3964	0.0734624	0.941887	0.99998	-4.89937	0.0260012	0.0260012
ANGPT1	0.105028	-0.617433	0.827488	7.7505	0.295905	0.769179	0.99998	-4.88005	0.113973	0.113973
ANGPT2	-0.597796	-1.35575	0.160154	9.23354	-1.60537	0.118057	0.99998	-4.32824	0.927908	-0.927908
ANGPT4	-0.035977	-0.195598	0.123644	6.58604	-0.458774	0.649441	0.99998	-4.8513	0.187461	-0.187461
ANGPTL1	0.476145	-0.127996	1.08029	5.93886	1.60422	0.118311	0.99998	-4.32902	0.926974	0.926974
ANGPTL2	-0.0753882	-0.684866	0.53409	9.88204	-0.251772	0.802798	0.99998	-4.88573	0.095394	-0.095394
ANGPTL3	0.00966885	-0.0810157	0.100353	4.18269	0.217022	0.829544	0.99998	-4.88956	0.0811608	0.0811608
ANGPTL4	-0.178455	-1.04537	0.688455	9.44647	-0.419003	0.677962	0.99998	-4.85945	0.168795	-0.168795
ANGPTL6	0.0745854	-0.11383	0.263001	6.70737	0.805749	0.426226	0.99998	-4.74998	0.37036	0.37036
ANGPTL7	0.0979404	-0.136664	0.332545	5.58932	0.849743	0.401665	0.99998	-4.73337	0.396135	0.396135
ANGPTL8	0.113256	-0.0320222	0.258535	5.92841	1.5868	0.12221	0.99998	-4.34067	0.912894	0.912894
ANHX	-0.0261267	-0.226612	0.174359	8.38652	-0.265255	0.792483	0.99998	-4.88409	0.10101	-0.10101
ANK1	0.205983	-0.0713266	0.483293	6.81843	1.51192	0.140188	0.99998	-4.38963	0.853289	0.853289
ANK2	-0.0626717	-0.447949	0.322606	11.3026	-0.331101	0.742687	0.99998	-4.87488	0.129194	-0.129194
ANK3	-0.0569458	-0.761926	0.648034	7.88075	-0.164417	0.870418	0.99998	-4.89428	0.0602722	-0.0602722
ANKAR	0.00963963	-0.1392	0.158479	5.06633	0.131827	0.895932	0.99998	-4.89655	0.0477252	0.0477252
ANKDD1A	0.00183397	-0.394534	0.398202	7.74317	0.00941796	0.992543	0.99998	-4.90062	0.00325064	0.00325064
ANKEF1	0.217846	-0.104768	0.540461	5.80267	1.37445	0.178677	0.99998	-4.47455	0.747932	0.747932
ANKFN1	0.0670978	-0.156865	0.291061	7.19226	0.60981	0.546215	0.99998	-4.81379	0.262636	0.262636
ANKFY1	0.0526264	-0.21141	0.316663	10.3635	0.405697	0.687615	0.99998	-4.86201	0.162654	0.162654
ANKH	-0.228228	-0.599085	0.142629	10.9697	-1.25264	0.219249	0.99998	-4.54415	0.659063	-0.659063
ANKHD1	0.325257	0.0337058	0.616808	9.83083	2.27078	0.0298977	0.99998	-3.81742	1.52436	1.52436
ANKHD1-EIF4EBP3	0.325257	0.0337058	0.616808	9.83083	2.27078	0.0298977	0.99998	-3.81742	1.52436	1.52436
ANKIB1	0.152848	-0.0561797	0.361875	10.7873	1.4884	0.146257	0.99998	-4.40463	0.834884	0.834884
ANKLE1	-0.0617371	-0.210765	0.0872905	4.63334	-0.843222	0.405249	0.99998	-4.73588	0.392278	-0.392278
ANKLE2	-0.152622	-0.392736	0.0874929	8.60687	-1.29378	0.204833	0.99998	-4.52125	0.6886	-0.6886
ANKMY1	0.284633	0.104913	0.464353	6.71148	3.22368	0.0028728	0.99998	-2.93306	2.54169	2.54169
ANKMY2	0.151113	-0.133625	0.435851	9.80908	1.08024	0.287963	0.99998	-4.63307	0.540664	0.540664
ANKRA2	-0.0326192	-0.403006	0.337767	8.86324	-0.179259	0.858844	0.99998	-4.89308	0.0660858	-0.0660858
ANKRD1	0.0846896	-0.0498043	0.219183	4.77118	1.28171	0.208985	0.99998	-4.52804	0.679885	0.679885
ANKRD10	0.00951674	-0.389732	0.408766	9.9254	0.0485185	0.961599	0.99998	-4.90009	0.017006	0.017006
ANKRD10-IT1	0.172174	-0.420167	0.764515	9.26045	0.591641	0.558172	0.99998	-4.81884	0.253232	0.253232
ANKRD11	-0.0585532	-0.283471	0.166365	9.54274	-0.529895	0.599775	0.99998	-4.83492	0.222011	-0.222011
ANKRD12	-0.305625	-0.670635	0.0593855	8.38903	-1.7043	0.0978395	0.99998	-4.26018	1.00949	-1.00949
ANKRD13A	6.59887e-05	-0.266338	0.26647	9.98951	0.000504187	0.999601	0.99998	-4.90064	0.000173409	0.000173409
ANKRD13B	-0.00501426	-0.315889	0.305861	7.80411	-0.032831	0.97401	0.99998	-4.90039	0.0114368	-0.0114368
ANKRD13C	-0.285207	-0.682138	0.111725	8.34893	-1.46253	0.153169	0.99998	-4.4209	0.814829	-0.814829
ANKRD13D	0.0924944	-0.097896	0.282885	7.82877	0.988856	0.330016	0.99998	-4.67545	0.481464	0.481464
ANKRD16	0.151868	-0.0274672	0.331203	7.53186	1.72371	0.0942336	0.99998	-4.24648	1.02579	1.02579
ANKRD17	-0.110575	-0.375762	0.154612	10.0462	-0.848725	0.402223	0.99998	-4.73376	0.395533	-0.395533
ANKRD18A	0.0486022	-0.122917	0.220121	4.78438	0.576775	0.568053	0.99998	-4.82287	0.245611	0.245611
ANKRD18B	0.0415116	-0.116746	0.199769	5.99228	0.533909	0.597027	0.99998	-4.83393	0.224006	0.224006
ANKRD19P	0.167942	-0.0067524	0.342636	6.7023	1.95678	0.0589828	0.99998	-4.07323	1.22927	1.22927
ANKRD2	0.0594704	-0.123112	0.242052	6.57556	0.662987	0.511999	0.99998	-4.79814	0.290731	0.290731
ANKRD20A1	0.161732	-0.477115	0.80058	8.59617	0.515302	0.609819	0.99998	-4.83847	0.214799	0.214799
ANKRD20A11P	0.189786	-0.409744	0.789316	8.62472	0.64434	0.523863	0.99998	-4.80377	0.280782	0.280782
ANKRD20A17P	-0.21195	-0.877549	0.453648	5.18469	-0.648163	0.521419	0.99998	-4.80263	0.282813	-0.282813
ANKRD20A2	0.161732	-0.477115	0.80058	8.59617	0.515302	0.609819	0.99998	-4.83847	0.214799	0.214799
ANKRD20A3	0.161732	-0.477115	0.80058	8.59617	0.515302	0.609819	0.99998	-4.83847	0.214799	0.214799
ANKRD20A4	0.161732	-0.477115	0.80058	8.59617	0.515302	0.609819	0.99998	-4.83847	0.214799	0.214799
ANKRD20A5P	0.189786	-0.409744	0.789316	8.62472	0.64434	0.523863	0.99998	-4.80377	0.280782	0.280782
ANKRD20A7P	0.161732	-0.477115	0.80058	8.59617	0.515302	0.609819	0.99998	-4.83847	0.214799	0.214799
ANKRD20A8P	-0.21195	-0.877549	0.453648	5.18469	-0.648163	0.521419	0.99998	-4.80263	0.282813	-0.282813
ANKRD20A9P	0.161732	-0.477115	0.80058	8.59617	0.515302	0.609819	0.99998	-4.83847	0.214799	0.214799
ANKRD22	0.136866	-0.160964	0.434696	8.55577	0.935381	0.356469	0.99998	-4.69867	0.447978	0.447978
ANKRD23	-0.00453372	-0.139987	0.13092	7.73696	-0.0681282	0.9461	0.99998	-4.89955	0.0240631	-0.0240631
ANKRD24	-0.00825527	-0.140246	0.123735	6.28936	-0.127306	0.89948	0.99998	-4.89682	0.0460085	-0.0460085
ANKRD26	-0.0741732	-0.272482	0.124136	6.72309	-0.761318	0.451939	0.99998	-4.76592	0.34492	-0.34492
ANKRD27	0.132495	-0.150273	0.415262	9.15765	0.953742	0.347233	0.99998	-4.69083	0.459379	0.459379
ANKRD28	-0.0948201	-0.392071	0.202431	9.74332	-0.649291	0.520699	0.99998	-4.80229	0.283413	-0.283413
ANKRD29	0.238054	-0.431593	0.907701	6.39612	0.723588	0.474479	0.99998	-4.77878	0.323783	0.323783
ANKRD30A	-0.00300834	-0.112104	0.106087	4.59481	-0.0561284	0.955582	0.99998	-4.8999	0.019732	-0.019732
ANKRD30B	0.0151426	-0.106587	0.136872	4.19247	0.253202	0.801702	0.99998	-4.88556	0.0959871	0.0959871
ANKRD30BL	0.0337519	-0.144308	0.211812	6.06587	0.385829	0.70213	0.99998	-4.86569	0.153583	0.153583
ANKRD30BP1	0.057407	-0.0757964	0.19061	4.15044	0.877226	0.386782	0.99998	-4.72257	0.412533	0.412533
ANKRD30BP2	0.0337519	-0.144308	0.211812	6.06587	0.385829	0.70213	0.99998	-4.86569	0.153583	0.153583
ANKRD31	0.000723167	-0.204342	0.205788	5.09845	0.00717811	0.994316	0.99998	-4.90063	0.00247536	0.00247536
ANKRD33	-0.000196768	-0.149177	0.148784	5.76542	-0.00268836	0.997871	0.99998	-4.90064	0.000925432	-0.000925432
ANKRD33B	-0.01404	-0.294166	0.266086	7.29815	-0.102018	0.919367	0.99998	-4.89819	0.036511	-0.036511
ANKRD34A	-0.12146	-0.369525	0.126604	7.34074	-0.996626	0.326286	0.99998	-4.67198	0.486401	-0.486401
ANKRD34C	0.0332796	-0.106708	0.173267	5.19912	0.483894	0.631695	0.99998	-4.84577	0.199492	0.199492
ANKRD35	0.452735	-0.0108067	0.916277	8.28503	1.98801	0.0552624	0.99998	-4.04888	1.25757	1.25757
ANKRD36	-0.114228	-0.270966	0.0425092	8.15993	-1.48342	0.147568	0.99998	-4.40778	0.831008	-0.831008
ANKRD36B	-0.114228	-0.270966	0.0425092	8.15993	-1.48342	0.147568	0.99998	-4.40778	0.831008	-0.831008
ANKRD36BP2	-0.114228	-0.270966	0.0425092	8.15993	-1.48342	0.147568	0.99998	-4.40778	0.831008	-0.831008
ANKRD36C	-0.208178	-0.647181	0.230825	6.09065	-0.965228	0.341536	0.99998	-4.68585	0.466563	-0.466563
ANKRD37	0.373169	-0.131587	0.877925	8.44122	1.50483	0.141996	0.99998	-4.39418	0.847723	0.847723
ANKRD39	-0.00915592	-0.147777	0.129465	7.73349	-0.134442	0.89388	0.99998	-4.89638	0.0487209	-0.0487209
ANKRD40	-0.0926182	-0.442087	0.256851	9.90813	-0.539449	0.593243	0.99998	-4.83254	0.226768	-0.226768
ANKRD40CL	-0.0406517	-0.190032	0.108729	4.8541	-0.553919	0.583414	0.99998	-4.82887	0.234023	-0.234023
ANKRD44	0.163144	-0.335083	0.661371	8.05507	0.666511	0.509774	0.99998	-4.79706	0.292622	0.292622
ANKRD44-IT1	0.0728777	-0.0651687	0.210924	4.90896	1.07456	0.290459	0.99998	-4.6358	0.536915	0.536915
ANKRD45	0.23239	-0.213927	0.678708	5.11768	1.05983	0.297011	0.99998	-4.64283	0.527227	0.527227
ANKRD46	0.0952097	-0.281075	0.471494	9.45615	0.515024	0.610011	0.99998	-4.83853	0.214663	0.214663
ANKRD49	0.0570746	-0.198012	0.312161	8.85516	0.455425	0.651822	0.99998	-4.85201	0.185871	0.185871
ANKRD50	-0.0826189	-0.485662	0.320425	8.56245	-0.417244	0.679235	0.99998	-4.85979	0.16798	-0.16798
ANKRD52	-0.00135138	-0.246923	0.24422	8.56149	-0.0112011	0.991131	0.99998	-4.90061	0.00386883	-0.00386883
ANKRD53	0.232109	0.0143642	0.449853	8.13198	2.16973	0.0374192	0.99998	-3.90228	1.42691	1.42691
ANKRD54	0.0711507	-0.246859	0.38916	8.64252	0.455409	0.651834	0.99998	-4.85201	0.185863	0.185863
ANKRD55	0.107588	-0.0465242	0.2617	6.12254	1.42098	0.164816	0.99998	-4.44654	0.783	0.783
ANKRD6	-0.380548	-0.909866	0.148771	8.03256	-1.46337	0.152941	0.99998	-4.42037	0.815476	-0.815476
ANKRD60	0.117377	-0.0379178	0.272672	5.34341	1.53847	0.133584	0.99998	-4.37249	0.874245	0.874245
ANKRD65	0.105008	-0.146438	0.356455	7.26733	0.850042	0.401501	0.99998	-4.73325	0.396313	0.396313
ANKRD7	0.000935052	-0.2178	0.21967	4.48194	0.00870122	0.993111	0.99998	-4.90062	0.00300241	0.00300241
ANKRD9	0.038524	-0.349973	0.427021	8.09418	0.201839	0.841297	0.99998	-4.89105	0.0750508	0.0750508
ANKS1A	0.0580626	-0.376454	0.492579	9.11978	0.27199	0.787345	0.99998	-4.88324	0.103835	0.103835
ANKS1B	0.148076	-0.575645	0.871797	8.65715	0.416464	0.6798	0.99998	-4.85994	0.167619	0.167619
ANKS3	0.140313	-0.132429	0.413056	7.81292	1.04715	0.302733	0.99998	-4.64881	0.518941	0.518941
ANKS4B	0.0318888	-0.131788	0.195566	6.31975	0.396563	0.694274	0.99998	-4.86372	0.158469	0.158469
ANKS6	0.266444	0.0133807	0.519507	8.38045	2.14308	0.0396654	0.99998	-3.92428	1.40159	1.40159
ANKUB1	0.0554233	-0.15999	0.270837	6.57003	0.523699	0.60403	0.99998	-4.83644	0.218942	0.218942
ANKZF1	0.239229	-0.0341764	0.512635	8.3418	1.78102	0.0842289	0.99998	-4.20533	1.07454	1.07454
ANLN	-0.489731	-1.44284	0.463379	8.84056	-1.04587	0.303315	0.99998	-4.64941	0.518106	-0.518106
ANO1	-0.0313416	-0.340151	0.277468	6.89359	-0.206582	0.837621	0.99998	-4.8906	0.0769525	-0.0769525
ANO10	-0.14012	-0.399751	0.119511	8.63357	-1.09852	0.280026	0.99998	-4.6242	0.552801	-0.552801
ANO2	0.109299	-0.0923655	0.310964	5.7442	1.10319	0.278023	0.99998	-4.62191	0.55592	0.55592
ANO3	0.09227	-0.20352	0.38806	5.59644	0.634951	0.529892	0.99998	-4.80655	0.275813	0.275813
ANO4	-0.418209	-0.84192	0.00550131	6.63269	-2.00903	0.0528738	0.99998	-4.03234	1.27676	-1.27676
ANO5	0.206188	-0.190421	0.602798	6.27783	1.05819	0.297747	0.99998	-4.64361	0.526152	0.526152
ANO6	-0.415263	-0.770133	-0.0603936	10.7954	-2.38186	0.0232218	0.99998	-3.72162	1.6341	-1.6341
ANO7	0.0386154	-0.0928857	0.170116	8.35254	0.597715	0.55416	0.99998	-4.81717	0.256365	0.256365
ANO7L1	-0.0033467	-0.175425	0.168732	6.49751	-0.039587	0.968664	0.99998	-4.90027	0.0138269	-0.0138269
ANO8	0.0708579	-0.244548	0.386264	8.40594	0.457279	0.650503	0.99998	-4.85162	0.18675	0.18675
ANO9	0.0813251	-0.0946681	0.257318	6.26168	0.94057	0.353842	0.99998	-4.69647	0.45119	0.45119
ANOS1	-0.520806	-1.14734	0.105726	9.59637	-1.69198	0.100188	0.99998	-4.26883	0.999184	-0.999184
ANOS2P	-0.102902	-0.289397	0.083593	7.14272	-1.1231	0.269597	0.99998	-4.61205	0.569284	-0.569284
ANP32A	-0.242287	-0.539616	0.055042	11.0341	-1.65865	0.106778	0.99998	-4.29197	0.971519	-0.971519
ANP32B	-0.0109134	-0.276195	0.254368	11.913	-0.0837367	0.933778	0.99998	-4.89899	0.0297565	-0.0297565
ANP32C	-0.154047	-0.347733	0.0396395	5.66867	-1.61889	0.115107	0.99998	-4.31913	0.938899	-0.938899
ANP32D	0.0337546	-0.0779068	0.145416	4.63218	0.615308	0.542623	0.99998	-4.81223	0.265502	0.265502
ANP32E	-0.0273128	-0.306505	0.25188	10.6965	-0.199125	0.843402	0.99998	-4.89131	0.0739655	-0.0739655
ANPEP	0.1507	-0.897816	1.19922	7.21922	0.29255	0.77172	0.99998	-4.88052	0.11254	0.11254
ANTXR1	0.043049	-0.44677	0.532868	10.9683	0.178892	0.85913	0.99998	-4.89311	0.0659412	0.0659412
ANTXR2	-0.242446	-0.631581	0.14669	9.52073	-1.26817	0.21372	0.99998	-4.53558	0.670154	-0.670154
ANXA1	0.0244434	-0.439391	0.488278	12.4127	0.107266	0.915235	0.99998	-4.89793	0.0384672	0.0384672
ANXA10	0.0117376	-0.16129	0.184765	6.39957	0.138079	0.891027	0.99998	-4.89615	0.050109	0.050109
ANXA11	0.0527187	-0.221983	0.32742	9.79458	0.39063	0.698612	0.99998	-4.86482	0.155764	0.155764
ANXA13	-0.0830525	-0.336716	0.170611	6.94032	-0.666433	0.509823	0.99998	-4.79708	0.29258	-0.29258
ANXA2	-0.0112683	-0.2925	0.269963	12.7178	-0.0815563	0.935498	0.99998	-4.89907	0.0289571	-0.0289571
ANXA2P1	0.0236113	-0.262124	0.309347	6.42889	0.168197	0.867467	0.99998	-4.89398	0.0617468	0.0617468
ANXA2P2	-0.0114535	-0.285717	0.26281	11.5715	-0.0850031	0.932779	0.99998	-4.89894	0.0302214	-0.0302214
ANXA2P3	0.0521033	-0.163207	0.267413	7.17648	0.492565	0.625621	0.99998	-4.8438	0.203689	0.203689
ANXA2R	-0.349331	-0.647004	-0.0516582	7.98122	-2.38869	0.0228593	0.99998	-3.71565	1.64094	-1.64094
ANXA3	0.341342	-0.610795	1.29348	4.91354	0.729714	0.470776	0.99998	-4.77674	0.327186	0.327186
ANXA4	0.178053	-0.18812	0.544226	9.7366	0.98975	0.329586	0.99998	-4.67505	0.482032	0.482032
ANXA5	-0.0092226	-0.263822	0.245377	12.0333	-0.0737324	0.941674	0.99998	-4.89936	0.0260995	-0.0260995
ANXA6	0.204096	-0.177782	0.585974	10.2713	1.08786	0.284634	0.99998	-4.62939	0.545713	0.545713
ANXA7	-0.0923471	-0.307896	0.123202	10.1475	-0.872047	0.38956	0.99998	-4.72463	0.409426	-0.409426
ANXA8	-0.00679878	-0.176786	0.163189	7.90562	-0.0814098	0.935614	0.99998	-4.89908	0.0289034	-0.0289034
ANXA8L1	-0.00679878	-0.176786	0.163189	7.90562	-0.0814098	0.935614	0.99998	-4.89908	0.0289034	-0.0289034
ANXA9	0.049845	-0.11343	0.21312	6.22166	0.621392	0.538663	0.99998	-4.81049	0.268683	0.268683
AOAH	-0.150262	-0.547417	0.246893	7.47629	-0.770109	0.44678	0.99998	-4.76284	0.349906	-0.349906
AOC1	0.0440664	-0.0827196	0.170852	5.61102	0.707455	0.484311	0.99998	-4.7841	0.314876	0.314876
AOC2	-0.097573	-0.267582	0.072436	6.3065	-1.16821	0.251195	0.99998	-4.58914	0.599989	-0.599989
AOC3	-0.0897162	-0.478307	0.298874	6.15753	-0.469939	0.641527	0.99998	-4.84888	0.192785	-0.192785
AOC4P	-0.042287	-0.213561	0.128987	6.93671	-0.502548	0.61866	0.99998	-4.84149	0.208548	-0.208548
AOX1	0.177446	-0.291449	0.64634	7.02629	0.770286	0.446676	0.99998	-4.76277	0.350007	0.350007
AOX3P	0.0497023	-0.127006	0.22641	5.54044	0.57251	0.570904	0.99998	-4.82401	0.243437	0.243437
AP1AR	-0.366654	-0.80683	0.0735217	7.84376	-1.69548	0.099516	0.99998	-4.26638	1.00211	-1.00211
AP1B1	-0.0385559	-0.325746	0.248634	9.45901	-0.273265	0.786373	0.99998	-4.88308	0.104371	-0.104371
AP1G1	-0.0668443	-0.332355	0.198666	9.35776	-0.512442	0.611796	0.99998	-4.83915	0.213393	-0.213393
AP1G2	0.195541	-0.0672943	0.458376	7.9332	1.51432	0.139582	0.99998	-4.3881	0.855172	0.855172
AP1M1	-0.00376861	-0.231904	0.224367	10.1398	-0.0336241	0.973382	0.99998	-4.90038	0.0117167	-0.0117167
AP1M2	-0.0129415	-0.131004	0.105121	7.3163	-0.223118	0.824836	0.99998	-4.88893	0.0836326	-0.0836326
AP1S1	0.0906311	-0.249647	0.430909	9.60196	0.542133	0.591413	0.99998	-4.83187	0.228109	0.228109
AP1S2	-0.345453	-0.741589	0.0506828	10.9745	-1.77504	0.0852297	0.99998	-4.20967	1.06941	-1.06941
AP1S3	0.0418839	-0.133073	0.216841	4.80283	0.48728	0.62932	0.99998	-4.84501	0.201128	0.201128
AP2A1	0.024847	-0.238544	0.288238	8.45488	0.192015	0.848922	0.99998	-4.89196	0.0711324	0.0711324
AP2A2	-0.0264748	-0.255414	0.202465	10.0201	-0.235382	0.815384	0.99998	-4.8876	0.0886376	-0.0886376
AP2B1	0.13581	-0.169165	0.440785	10.5345	0.906423	0.371363	0.99998	-4.71075	0.430202	0.430202
AP2M1	-0.12147	-0.354543	0.111604	11.6497	-1.06081	0.296572	0.99998	-4.64237	0.527869	-0.527869
AP2S1	-0.109284	-0.353885	0.135318	11.0508	-0.909407	0.36981	0.99998	-4.70952	0.432022	-0.432022
AP3B1	-0.0579886	-0.211374	0.0953967	9.67671	-0.769523	0.447123	0.99998	-4.76304	0.349573	-0.349573
AP3B2	0.446865	-0.120161	1.01389	7.20366	1.60412	0.118333	0.99998	-4.32909	0.926893	0.926893
AP3D1	0.0166661	-0.186527	0.219859	10.8051	0.166951	0.86844	0.99998	-4.89408	0.0612601	0.0612601
AP3M1	-0.0731887	-0.289719	0.143342	8.93352	-0.687998	0.49632	0.99998	-4.79035	0.304238	-0.304238
AP3M2	0.109733	-0.161721	0.381187	8.99883	0.822816	0.416591	0.99998	-4.74363	0.38029	0.38029
AP3S1	0.0698474	-0.121042	0.260737	11.0985	0.744785	0.461737	0.99998	-4.77163	0.335605	0.335605
AP3S2	-0.0186472	-0.22228	0.184985	10.037	-0.186393	0.853292	0.99998	-4.89246	0.0689025	-0.0689025
AP4B1	0.0867229	-0.187815	0.361261	8.54639	0.642974	0.524738	0.99998	-4.80418	0.280058	0.280058
AP4E1	-0.0419869	-0.340069	0.256095	7.79337	-0.286708	0.77615	0.99998	-4.88131	0.110054	-0.110054
AP4M1	0.00744385	-0.257425	0.272313	8.15681	0.0572044	0.954732	0.99998	-4.89987	0.0201187	0.0201187
AP4S1	-0.1614	-0.417856	0.0950559	8.25253	-1.28101	0.209227	0.99998	-4.52843	0.679382	-0.679382
AP5B1	0.0467861	-0.190199	0.283771	6.28462	0.401845	0.690421	0.99998	-4.86274	0.160886	0.160886
AP5M1	-0.345007	-0.648038	-0.0419762	9.37031	-2.31741	0.0269085	0.99998	-3.77751	1.57011	-1.57011
AP5S1	0.0677129	-0.146719	0.282144	8.63713	0.642755	0.524878	0.99998	-4.80424	0.279942	0.279942
AP5Z1	0.132969	-0.192554	0.458493	8.31023	0.831441	0.411773	0.99998	-4.74038	0.385342	0.385342
APAF1	0.0746953	-0.146725	0.296115	7.38053	0.686656	0.497155	0.99998	-4.79077	0.303508	0.303508
APBA1	-0.139302	-0.538211	0.259607	7.53837	-0.710797	0.482264	0.99998	-4.783	0.316715	-0.316715
APBA2	-0.0573836	-0.517879	0.403112	9.62552	-0.253644	0.801363	0.99998	-4.88551	0.0961705	-0.0961705
APBA3	0.214948	-0.0186646	0.448561	8.42998	1.87284	0.0700819	0.99998	-4.1374	1.15439	1.15439
APBB1	0.0279691	-0.299092	0.35503	8.01827	0.174065	0.86289	0.99998	-4.89351	0.0640444	0.0640444
APBB1IP	0.0418032	-0.481646	0.565252	10.499	0.162554	0.871873	0.99998	-4.89442	0.0595468	0.0595468
APBB2	-0.234546	-0.753157	0.284065	9.14323	-0.920554	0.364045	0.99998	-4.7049	0.438845	-0.438845
APBB3	0.241553	-0.0647446	0.54785	8.57935	1.60521	0.118093	0.99998	-4.32835	0.927777	0.927777
APC	-0.121919	-0.575111	0.331272	9.45915	-0.547587	0.587705	0.99998	-4.83049	0.230841	-0.230841
APC2	0.196432	-0.43114	0.824004	9.63016	0.637104	0.528506	0.99998	-4.80591	0.27695	0.27695
APCDD1	-0.0301243	-0.57705	0.516801	9.70069	-0.112112	0.911422	0.99998	-4.89768	0.0402804	-0.0402804
APCDD1L	0.236799	-0.0525069	0.526104	7.03802	1.66604	0.105287	0.99998	-4.28687	0.977625	0.977625
APCDD1L-DT	0.034072	-0.140662	0.208806	8.90052	0.396901	0.694027	0.99998	-4.86366	0.158624	0.158624
APCS	-0.0726972	-0.211501	0.0661069	5.7129	-1.06605	0.294232	0.99998	-4.63987	0.53131	-0.53131
APEH	0.0656314	-0.191691	0.322954	9.1952	0.519155	0.607159	0.99998	-4.83754	0.216697	0.216697
APELA	0.293347	-0.196854	0.783548	4.31715	1.21806	0.231942	0.99998	-4.5629	0.63462	0.63462
APEX1	-0.271438	-0.519705	-0.0231712	11.1359	-2.22543	0.0330869	0.99998	-3.85578	1.48034	-1.48034
APEX2	0.0465284	-0.122236	0.215293	8.48637	0.561175	0.578515	0.99998	-4.82699	0.237685	0.237685
APH1A	0.0315172	-0.243861	0.306895	10.3812	0.232959	0.817249	0.99998	-4.88787	0.0876454	0.0876454
APH1B	0.0392883	-0.195679	0.274256	8.62795	0.340344	0.735781	0.99998	-4.87342	0.133251	0.133251
API5	-0.117825	-0.350786	0.115136	9.68148	-1.02948	0.310833	0.99998	-4.65703	0.507473	-0.507473
API5P1	-0.255254	-0.515284	0.0047765	7.99455	-1.99807	0.0541076	0.99998	-4.04098	1.26674	-1.26674
APIP	-0.158859	-0.476041	0.158322	8.89413	-1.01945	0.315493	0.99998	-4.66164	0.50101	-0.50101
APLF	-0.00422049	-0.187765	0.179324	6.36717	-0.046804	0.962955	0.99998	-4.90013	0.016394	-0.016394
APLN	-0.349709	-0.991747	0.29233	9.08495	-1.10868	0.275678	0.99998	-4.6192	0.559597	-0.559597
APLNR	-0.501965	-1.30963	0.305697	10.429	-1.26505	0.214823	0.99998	-4.53731	0.667919	-0.667919
APLP1	-0.185078	-0.982295	0.61214	10.4308	-0.472541	0.639689	0.99998	-4.84831	0.194031	-0.194031
APLP2	-0.118021	-0.353287	0.117245	12.0587	-1.02108	0.314733	0.99998	-4.66089	0.502058	-0.502058
APMAP	0.0270527	-0.220754	0.27486	11.2254	0.222208	0.825538	0.99998	-4.88902	0.083263	0.083263
APOA1	0.0473619	-0.118728	0.213452	5.77905	0.580427	0.565618	0.99998	-4.82189	0.247477	0.247477
APOA2	0.0276044	-0.108666	0.163875	5.21301	0.412323	0.682802	0.99998	-4.86074	0.165705	0.165705
APOA4	0.0157398	-0.223462	0.254942	6.78146	0.133936	0.894277	0.99998	-4.89642	0.048528	0.048528
APOA5	-0.0393378	-0.211941	0.133265	8.24582	-0.4639	0.645802	0.99998	-4.85019	0.189901	-0.189901
APOB	0.21289	-0.228811	0.654592	5.39839	0.981047	0.333794	0.99998	-4.67891	0.476521	0.476521
APOBEC1	0.116562	-0.0448656	0.277989	5.8714	1.46974	0.151217	0.99998	-4.41638	0.820401	0.820401
APOBEC2	0.0871724	-0.111553	0.285898	6.71306	0.892868	0.378471	0.99998	-4.71628	0.421967	0.421967
APOBEC3A	0.243616	-0.355507	0.842739	6.38716	0.827661	0.41388	0.99998	-4.74181	0.383126	0.383126
APOBEC3B	0.243616	-0.355507	0.842739	6.38716	0.827661	0.41388	0.99998	-4.74181	0.383126	0.383126
APOBEC3C	0.317016	0.0458024	0.588229	7.4836	2.37921	0.0233642	0.99998	-3.72394	1.63145	1.63145
APOBEC3D	0.00207892	-0.128675	0.132833	6.70586	0.0323626	0.97438	0.99998	-4.90039	0.0112716	0.0112716
APOBEC3F	0.0510051	-0.305087	0.407098	7.09932	0.29155	0.772478	0.99998	-4.88065	0.112114	0.112114
APOBEC3G	0.246843	-0.0768911	0.570578	8.23744	1.55201	0.130314	0.99998	-4.36365	0.885008	0.885008
APOBEC4	0.0124205	-0.17765	0.202491	6.30272	0.13301	0.895003	0.99998	-4.89647	0.0481756	0.0481756
APOBR	0.0247513	-0.179138	0.228641	7.20341	0.247096	0.806383	0.99998	-4.88628	0.0934584	0.0934584
APOC1	-0.0925912	-0.599294	0.414111	10.8821	-0.371946	0.71234	0.99998	-4.86815	0.147313	-0.147313
APOC1P1	-0.137376	-0.604966	0.330214	10.723	-0.598009	0.553966	0.99998	-4.81709	0.256517	-0.256517
APOC2	-0.140745	-0.657074	0.375584	10.2924	-0.554841	0.58279	0.99998	-4.82863	0.234488	-0.234488
APOC3	-0.0685999	-0.211404	0.074204	5.81252	-0.97779	0.335378	0.99998	-4.68035	0.474465	-0.474465
APOC4	0.074513	-0.0811286	0.230155	6.86104	0.974471	0.336998	0.99998	-4.68181	0.472372	0.472372
APOC4-APOC2	-0.140745	-0.657074	0.375584	10.2924	-0.554841	0.58279	0.99998	-4.82863	0.234488	-0.234488
APOD	1.4226	0.0594305	2.78577	10.8522	2.1242	0.0413289	0.99998	-3.93977	1.38375	1.38375
APOE	-0.430045	-1.02673	0.166639	12.1252	-1.46701	0.151955	0.99998	-4.4181	0.818284	-0.818284
APOF	0.125796	-0.0042865	0.255879	4.54831	1.96839	0.0575755	0.99998	-4.06421	1.23976	1.23976
APOH	-0.0384114	-0.249275	0.172452	5.83931	-0.370784	0.713197	0.99998	-4.86835	0.146791	-0.146791
APOL1	0.0170237	-0.309586	0.343633	8.37923	0.106093	0.916159	0.99998	-4.89799	0.0380293	0.0380293
APOL2	0.0213049	-0.365661	0.40827	8.83071	0.112065	0.911459	0.99998	-4.89768	0.0402629	0.0402629
APOL3	0.167853	-0.201919	0.537625	7.62711	0.923971	0.36229	0.99998	-4.70347	0.440944	0.440944
APOL4	-0.112861	-0.455244	0.229521	6.82212	-0.67096	0.506972	0.99998	-4.79569	0.295016	-0.295016
APOL5	0.038499	-0.131904	0.208902	6.3843	0.459869	0.648662	0.99998	-4.85106	0.187981	0.187981
APOL6	0.0687352	-0.177892	0.315363	8.3163	0.567283	0.574407	0.99998	-4.82539	0.24078	0.24078
APOLD1	0.0460049	-0.328004	0.420014	10.5953	0.250371	0.803872	0.99998	-4.88589	0.0948133	0.0948133
APOM	-0.0288568	-0.221624	0.16391	7.56049	-0.304704	0.762528	0.99998	-4.87881	0.117744	-0.117744
APOO	-0.126509	-0.488223	0.235205	9.14607	-0.7119	0.48159	0.99998	-4.78264	0.317322	-0.317322
APOOL	-0.0098447	-0.261491	0.241802	8.86902	-0.0796294	0.937019	0.99998	-4.89915	0.0282517	-0.0282517
APOPT1	0.0682831	-0.214586	0.351152	7.81663	0.491349	0.626471	0.99998	-4.84408	0.203099	0.203099
APP	-0.119251	-0.483917	0.245415	12.0893	-0.665626	0.510332	0.99998	-4.79733	0.292147	-0.292147
APPBP2	-0.0771857	-0.404899	0.250528	9.4912	-0.479407	0.634849	0.99998	-4.84678	0.197329	-0.197329
APPL1	0.0310589	-0.201976	0.264094	8.52163	0.271286	0.787881	0.99998	-4.88333	0.103539	0.103539
APPL2	-0.313415	-0.587307	-0.0395231	9.09645	-2.32918	0.0261984	0.99998	-3.76737	1.58173	-1.58173
APRT	0.0342641	-0.214435	0.282963	9.22386	0.280432	0.780918	0.99998	-4.88215	0.107395	0.107395
APTR	0.150576	-0.219311	0.520464	7.76706	0.828608	0.413351	0.99998	-4.74145	0.38368	0.38368
APTX	0.077096	-0.0969697	0.251162	8.97225	0.901531	0.373918	0.99998	-4.71275	0.427223	0.427223
AQP1	-0.0416599	-1.21564	1.13232	11.0115	-0.0722303	0.94286	0.99998	-4.89941	0.0255528	-0.0255528
AQP10	0.0944171	-0.0333338	0.222168	5.77594	1.50435	0.142118	0.99998	-4.39448	0.84735	0.84735
AQP11	-0.0219046	-0.266688	0.222879	7.03148	-0.182144	0.856598	0.99998	-4.89283	0.0672231	-0.0672231
AQP12A	-0.0619301	-0.212458	0.088598	9.7221	-0.837426	0.40845	0.99998	-4.7381	0.388861	-0.388861
AQP12B	-0.0619301	-0.212458	0.088598	9.7221	-0.837426	0.40845	0.99998	-4.7381	0.388861	-0.388861
AQP2	-0.111634	-0.253184	0.0299157	8.32005	-1.60528	0.118077	0.99998	-4.32831	0.927834	-0.927834
AQP3	0.0590304	-0.0798295	0.19789	7.62835	0.865289	0.393203	0.99998	-4.7273	0.405383	0.405383
AQP4	-0.275531	-1.41172	0.86066	11.7633	-0.493607	0.624893	0.99998	-4.84356	0.204194	-0.204194
AQP4-AS1	-0.151793	-0.49712	0.193534	5.70648	-0.894715	0.377497	0.99998	-4.71553	0.423086	-0.423086
AQP5	0.0764568	-0.0957122	0.248626	6.60446	0.903907	0.372676	0.99998	-4.71178	0.428669	0.428669
AQP6	0.0431483	-0.126939	0.213236	8.20608	0.516361	0.609087	0.99998	-4.83821	0.215321	0.215321
AQP7	0.129793	-0.0521232	0.31171	7.32567	1.45225	0.155988	0.99998	-4.4273	0.806909	0.806909
AQP7P1	0.129793	-0.0521232	0.31171	7.32567	1.45225	0.155988	0.99998	-4.4273	0.806909	0.806909
AQP7P3	0.129793	-0.0521232	0.31171	7.32567	1.45225	0.155988	0.99998	-4.4273	0.806909	0.806909
AQP7P4	0.129793	-0.0521232	0.31171	7.32567	1.45225	0.155988	0.99998	-4.4273	0.806909	0.806909
AQP7P5	0.129793	-0.0521232	0.31171	7.32567	1.45225	0.155988	0.99998	-4.4273	0.806909	0.806909
AQP8	-0.119774	-0.268934	0.0293846	5.85288	-1.63447	0.111781	0.99998	-4.30855	0.951632	-0.951632
AQP9	-0.371329	-1.03011	0.287453	8.33412	-1.14731	0.259605	0.99998	-4.59985	0.585687	-0.585687
AQR	-0.0411484	-0.297236	0.214939	9.16447	-0.32706	0.745713	0.99998	-4.8755	0.127428	-0.127428
AR	-0.119873	-0.592455	0.35271	8.70247	-0.516303	0.609127	0.99998	-4.83823	0.215292	-0.215292
ARAF	0.0522139	-0.168904	0.273332	9.46576	0.480645	0.633978	0.99998	-4.8465	0.197926	0.197926
ARAP1	0.134984	-0.158022	0.427991	9.29122	0.937712	0.355288	0.99998	-4.69768	0.44942	0.44942
ARAP2	-0.171072	-0.83222	0.490076	9.31636	-0.526674	0.601985	0.99998	-4.83571	0.220414	-0.220414
ARAP3	0.383357	-0.144111	0.910825	9.17825	1.47935	0.148647	0.99998	-4.41035	0.827845	0.827845
ARC	-0.248173	-1.15793	0.661585	8.04531	-0.555253	0.582512	0.99998	-4.82852	0.234695	-0.234695
ARCN1	-0.0713097	-0.254506	0.111886	11.0203	-0.792311	0.433907	0.99998	-4.75489	0.362603	-0.362603
AREG	0.29909	-0.576894	1.17507	5.65631	0.694973	0.491996	0.99998	-4.78813	0.308038	0.308038
AREL1	-0.332689	-0.675021	0.00964357	8.56681	-1.97812	0.0564176	0.99998	-4.05662	1.24859	-1.24859
ARF1	0.0464631	-0.145556	0.238482	12.1094	0.492524	0.62565	0.99998	-4.84381	0.203669	0.203669
ARF1P1	-0.0396358	-0.21002	0.130748	7.22485	-0.473501	0.639011	0.99998	-4.84809	0.194492	-0.194492
ARF3	0.152005	-0.0627129	0.366723	11.0767	1.44096	0.159132	0.99998	-4.43429	0.798243	0.798243
ARF4	-0.046246	-0.240873	0.148381	12.3396	-0.483653	0.631865	0.99998	-4.84583	0.199376	-0.199376
ARF5	0.198452	-0.0986365	0.49554	10.309	1.35966	0.183266	0.99998	-4.48329	0.736918	0.736918
ARF6	-0.220651	-0.479923	0.0386214	9.83924	-1.73226	0.0926807	0.99998	-4.2404	1.03301	-1.03301
ARFGAP1	0.174529	-0.0769555	0.426013	9.12816	1.4126	0.167249	0.99998	-4.45165	0.776635	0.776635
ARFGAP2	0.136753	-0.0985789	0.372084	9.52207	1.18282	0.245435	0.99998	-4.58155	0.610063	0.610063
ARFGAP3	-0.0194522	-0.358297	0.319392	9.42318	-0.11685	0.907695	0.99998	-4.89743	0.0420598	-0.0420598
ARFGEF1	-0.0738034	-0.320711	0.173104	9.13994	-0.608421	0.547124	0.99998	-4.81418	0.261914	-0.261914
ARFGEF2	-0.102771	-0.352857	0.147315	8.9221	-0.836459	0.408986	0.99998	-4.73847	0.388292	-0.388292
ARFGEF3	-0.168652	-0.83987	0.502567	8.22641	-0.511434	0.612494	0.99998	-4.83939	0.212898	-0.212898
ARFIP1	0.000967165	-0.196353	0.198287	9.14002	0.00997682	0.992101	0.99998	-4.90062	0.00344429	0.00344429
ARFIP2	0.0902531	-0.143574	0.32408	9.74878	0.785652	0.437744	0.99998	-4.7573	0.35878	0.35878
ARFRP1	0.198668	0.00639367	0.390942	8.70391	2.10314	0.0432562	0.99998	-3.95694	1.36395	1.36395
ARG1	-0.0986185	-0.2518	0.0545633	5.12434	-1.31043	0.199208	0.99998	-4.51181	0.700693	-0.700693
ARG2	-0.176809	-0.658463	0.304845	7.13875	-0.747191	0.460303	0.99998	-4.77081	0.336956	-0.336956
ARGLU1	0.159901	-0.211461	0.531263	11.1959	0.87643	0.387209	0.99998	-4.72288	0.412055	0.412055
ARHGAP1	-0.0791164	-0.355327	0.197094	11.4764	-0.583027	0.563887	0.99998	-4.82119	0.248808	-0.248808
ARHGAP10	0.00870218	-0.205942	0.223346	7.58434	0.0825224	0.934736	0.99998	-4.89904	0.0293111	0.0293111
ARHGAP11A	-0.0253846	-0.215909	0.16514	4.6387	-0.271196	0.78795	0.99998	-4.88334	0.103501	-0.103501
ARHGAP12	-0.161276	-0.456124	0.133571	8.75602	-1.11336	0.273696	0.99998	-4.61689	0.562732	-0.562732
ARHGAP15	-0.182559	-0.52754	0.162421	8.19598	-1.07714	0.289325	0.99998	-4.63457	0.538614	-0.538614
ARHGAP17	-0.10755	-0.333036	0.117936	9.48542	-0.970856	0.338768	0.99998	-4.6834	0.470097	-0.470097
ARHGAP18	-0.016009	-0.410871	0.378853	9.32806	-0.0825243	0.934734	0.99998	-4.89904	0.0293118	-0.0293118
ARHGAP19	0.283567	-0.0548656	0.622	8.07846	1.70548	0.0976174	0.99998	-4.25936	1.01047	1.01047
ARHGAP19-SLIT1	0.0148086	-0.125308	0.154926	6.48289	0.215123	0.831012	0.99998	-4.88975	0.0803929	0.0803929
ARHGAP20	-0.770155	-1.25735	-0.282961	7.93104	-3.21765	0.00291885	0.99998	-2.93898	2.53479	-2.53479
ARHGAP21	-0.176428	-0.545381	0.192526	10.7766	-0.973324	0.337559	0.99998	-4.68232	0.47165	-0.47165
ARHGAP22	0.000629416	-0.44652	0.447779	7.73167	0.00286515	0.997731	0.99998	-4.90064	0.000986359	0.000986359
ARHGAP22-IT1	-0.099906	-0.236941	0.0371295	6.99227	-1.48396	0.147425	0.99998	-4.40744	0.831428	-0.831428
ARHGAP23	-0.0379085	-0.427973	0.352156	9.16366	-0.197817	0.844417	0.99998	-4.89143	0.0734431	-0.0734431
ARHGAP24	-0.362581	-0.847577	0.122415	8.38879	-1.5217	0.137725	0.99998	-4.38335	0.860986	-0.860986
ARHGAP25	0.139921	-0.121466	0.401307	8.05102	1.08959	0.283884	0.99998	-4.62855	0.546859	0.546859
ARHGAP26	0.068924	-0.298411	0.436259	8.4152	0.381919	0.705	0.99998	-4.86639	0.151811	0.151811
ARHGAP26-AS1	-0.0249929	-0.189462	0.139476	5.63871	-0.309311	0.759053	0.99998	-4.87815	0.119728	-0.119728
ARHGAP27	-0.0112087	-0.215768	0.193351	8.20176	-0.111532	0.911878	0.99998	-4.89771	0.0400631	-0.0400631
ARHGAP27P1-BPTFP1-KPNA2P3	0.0098529	-0.209064	0.22877	11.2784	0.0916111	0.927568	0.99998	-4.89866	0.0326544	0.0326544
ARHGAP28	0.0862336	-0.456729	0.629196	6.34608	0.323273	0.748553	0.99998	-4.87608	0.125777	0.125777
ARHGAP29	-0.310807	-0.864091	0.242478	9.62309	-1.14342	0.261193	0.99998	-4.60183	0.583039	-0.583039
ARHGAP30	-0.0933533	-0.484176	0.297469	8.32816	-0.486197	0.63008	0.99998	-4.84525	0.200604	-0.200604
ARHGAP31	0.0691414	-0.249323	0.387606	8.19256	0.441916	0.661468	0.99998	-4.85484	0.179491	0.179491
ARHGAP32	0.168461	-0.166448	0.503369	7.74345	1.02385	0.313445	0.99998	-4.65962	0.503839	0.503839
ARHGAP33	0.117593	-0.155638	0.390824	8.58908	0.87602	0.387428	0.99998	-4.72305	0.411809	0.411809
ARHGAP35	-0.0807401	-0.388033	0.226552	10.3789	-0.53481	0.59641	0.99998	-4.8337	0.224455	-0.224455
ARHGAP36	-0.136041	-0.989517	0.717435	5.6081	-0.324445	0.747674	0.99998	-4.8759	0.126288	-0.126288
ARHGAP39	-0.0272593	-0.356118	0.301599	7.72079	-0.168721	0.867059	0.99998	-4.89394	0.0619515	-0.0619515
ARHGAP4	0.0916377	-0.209391	0.392666	7.77482	0.619626	0.539811	0.99998	-4.81099	0.267758	0.267758
ARHGAP42	-0.744119	-1.15612	-0.332121	7.71428	-3.67629	0.000845017	0.99998	-2.48363	3.07313	-3.07313
ARHGAP44	0.147548	-0.0311355	0.326232	7.1488	1.68078	0.102363	0.99998	-4.27664	0.989856	0.989856
ARHGAP45	0.0871496	-0.251597	0.425897	8.79894	0.523663	0.604054	0.99998	-4.83645	0.218924	0.218924
ARHGAP5	-0.142059	-0.433353	0.149236	9.4432	-0.992654	0.328189	0.99998	-4.67376	0.483876	-0.483876
ARHGAP5-AS1	-0.198414	-0.468419	0.0715906	7.12596	-1.49577	0.144333	0.99998	-4.39995	0.840635	-0.840635
ARHGAP6	-0.00319681	-0.543857	0.537464	7.82539	-0.0120352	0.990471	0.99998	-4.90061	0.0041583	-0.0041583
ARHGAP8	0.0893917	-0.104093	0.282876	5.77186	0.940402	0.353928	0.99998	-4.69654	0.451086	0.451086
ARHGAP9	0.0192619	-0.295996	0.33452	8.91479	0.124364	0.901791	0.99998	-4.897	0.0448943	0.0448943
ARHGDIA	0.15836	-0.100835	0.417555	10.7627	1.2436	0.222513	0.99998	-4.54909	0.652644	0.652644
ARHGDIB	-0.183332	-0.525658	0.158995	11.0434	-1.09008	0.283668	0.99998	-4.62831	0.547189	-0.547189
ARHGDIG	0.00402054	-0.222598	0.230639	7.06208	0.0361121	0.971413	0.99998	-4.90033	0.012596	0.012596
ARHGEF1	0.104169	-0.122325	0.330664	9.07869	0.936148	0.35608	0.99998	-4.69834	0.448452	0.448452
ARHGEF10	-0.0709801	-0.496771	0.354811	9.24187	-0.339315	0.736549	0.99998	-4.87359	0.132799	-0.132799
ARHGEF10L	0.0286069	-0.283425	0.340639	8.65066	0.18661	0.853123	0.99998	-4.89244	0.0689884	0.0689884
ARHGEF11	0.221709	0.0221531	0.421265	8.38014	2.26142	0.0305322	0.99998	-3.82538	1.51524	1.51524
ARHGEF12	-0.304938	-0.535649	-0.0742266	10.9015	-2.69033	0.0111659	0.99998	-3.4437	1.9521	-1.9521
ARHGEF15	-0.120999	-0.391193	0.149196	7.25622	-0.91152	0.368712	0.99998	-4.70864	0.433312	-0.433312
ARHGEF16	-0.0378847	-0.200556	0.124787	7.20162	-0.47404	0.638631	0.99998	-4.84797	0.19475	-0.19475
ARHGEF17	-0.0934718	-0.313541	0.126597	9.39613	-0.86454	0.393608	0.99998	-4.72759	0.404936	-0.404936
ARHGEF18	-0.029066	-0.21429	0.156158	9.9241	-0.319412	0.751452	0.99998	-4.87666	0.124099	-0.124099
ARHGEF19	0.182186	-0.0534236	0.417796	7.49515	1.57393	0.12516	0.99998	-4.34922	0.902535	0.902535
ARHGEF2	-0.0529869	-0.323969	0.217995	10.8356	-0.398007	0.69322	0.99998	-4.86346	0.159129	-0.159129
ARHGEF25	-0.0487754	-0.488028	0.390477	8.04124	-0.226021	0.822596	0.99998	-4.88862	0.0848133	-0.0848133
ARHGEF26	-0.129487	-0.868073	0.6091	9.76407	-0.35685	0.723504	0.99998	-4.87073	0.140559	-0.140559
ARHGEF26-AS1	0.490264	-0.188695	1.16922	6.38404	1.46977	0.15121	0.99998	-4.41637	0.82042	0.82042
ARHGEF28	0.0709455	-0.211243	0.353134	8.11989	0.511739	0.612283	0.99998	-4.83932	0.213048	0.213048
ARHGEF3	-0.118657	-0.496151	0.258837	9.84056	-0.639802	0.526772	0.99998	-4.80512	0.278377	-0.278377
ARHGEF37	0.252591	-0.333228	0.838411	8.42889	0.877642	0.38656	0.99998	-4.7224	0.412783	0.412783
ARHGEF38	0.0855575	-0.117116	0.288231	6.39219	0.85926	0.396471	0.99998	-4.72966	0.401788	0.401788
ARHGEF39	0.0468535	-0.12917	0.222877	6.5762	0.541793	0.591645	0.99998	-4.83195	0.227939	0.227939
ARHGEF4	0.0515497	-0.679083	0.782182	8.89478	0.143611	0.886691	0.99998	-4.89578	0.0522276	0.0522276
ARHGEF40	-0.147053	-0.514404	0.220297	9.38686	-0.81481	0.421094	0.99998	-4.74663	0.375621	-0.375621
ARHGEF5	-0.178321	-0.517501	0.16086	7.87754	-1.07012	0.292423	0.99998	-4.63793	0.533988	-0.533988
ARHGEF6	0.0019834	-0.260113	0.26408	10.1344	0.0154033	0.987804	0.99998	-4.90059	0.00532907	0.00532907
ARHGEF7	0.071335	-0.331782	0.474452	10.2195	0.360192	0.721027	0.99998	-4.87017	0.142049	0.142049
ARHGEF7-AS2	0.0527241	-0.0789297	0.184378	4.15832	0.815151	0.420901	0.99998	-4.7465	0.37582	0.37582
ARHGEF7-IT1	0.0109406	-0.120291	0.142173	5.0806	0.169693	0.8663	0.99998	-4.89386	0.0623314	0.0623314
ARHGEF9	0.0114347	-0.418768	0.441637	8.92004	0.0541021	0.957184	0.99998	-4.89995	0.0190046	0.0190046
ARID1A	-0.0917712	-0.36283	0.179288	10.5342	-0.689137	0.495613	0.99998	-4.78999	0.304857	-0.304857
ARID1B	-0.0837828	-0.454519	0.286954	9.04968	-0.459994	0.648574	0.99998	-4.85103	0.18804	-0.18804
ARID2	0.143623	-0.0639754	0.351222	8.07743	1.40819	0.168539	0.99998	-4.45432	0.7733	0.7733
ARID3A	0.26768	0.0241726	0.511187	7.74592	2.23752	0.0322085	0.99998	-3.8456	1.49203	1.49203
ARID3B	0.00927676	-0.134264	0.152817	7.63444	0.131548	0.89615	0.99998	-4.89657	0.0476192	0.0476192
ARID4A	-0.154474	-0.447627	0.13868	7.48069	-1.07256	0.291344	0.99998	-4.63676	0.535594	-0.535594
ARID4B	-0.0456101	-0.259165	0.167945	9.93877	-0.434724	0.666627	0.99998	-4.85631	0.176117	-0.176117
ARID5A	0.17541	-0.0801158	0.430936	8.18489	1.39728	0.171768	0.99998	-4.46091	0.765057	0.765057
ARID5B	-0.175161	-0.468312	0.11799	10.4089	-1.21621	0.232638	0.99998	-4.56389	0.63332	-0.63332
ARIH1	0.125432	-0.112358	0.363223	9.05754	1.07369	0.290846	0.99998	-4.63623	0.536336	0.536336
ARIH2	0.201079	-0.119171	0.521328	9.22425	1.27803	0.210265	0.99998	-4.5301	0.677234	0.677234
ARIH2OS	0.0347979	-0.162413	0.232008	5.55743	0.359157	0.721793	0.99998	-4.87034	0.141587	0.141587
ARL1	0.0223981	-0.270263	0.315059	9.58141	0.155779	0.877168	0.99998	-4.89493	0.0569172	0.0569172
ARL10	0.0638604	-0.357051	0.484771	8.92702	0.308819	0.759424	0.99998	-4.87822	0.119516	0.119516
ARL11	-0.0464031	-0.424885	0.332079	4.96762	-0.249554	0.804498	0.99998	-4.88599	0.094475	-0.094475
ARL13B	-0.224853	-0.66291	0.213204	8.63057	-1.04479	0.303804	0.99998	-4.64991	0.517407	-0.517407
ARL14	0.0364379	-0.0646945	0.13757	4.14233	0.733374	0.468571	0.99998	-4.77551	0.329224	0.329224
ARL14EP	-0.0453944	-0.270908	0.180119	8.40573	-0.409725	0.684688	0.99998	-4.86124	0.164508	-0.164508
ARL15	-0.134823	-0.494037	0.22439	8.77657	-0.763967	0.450381	0.99998	-4.765	0.34642	-0.34642
ARL16	0.0934744	-0.168621	0.35557	8.26279	0.725931	0.473061	0.99998	-4.778	0.325083	0.325083
ARL17A	0.119076	-0.0822338	0.320386	7.56925	1.20399	0.237263	0.99998	-4.57041	0.624769	0.624769
ARL17B	0.162644	-0.0381406	0.363428	7.60193	1.64881	0.108792	0.99998	-4.29874	0.963404	0.963404
ARL2	0.00251473	-0.246574	0.251603	9.43896	0.0205494	0.98373	0.99998	-4.90054	0.00712394	0.00712394
ARL2-SNX15	-0.0747879	-0.252679	0.103103	7.79093	-0.855737	0.398389	0.99998	-4.73104	0.399693	-0.399693
ARL2BP	-0.0598093	-0.355824	0.236205	10.1346	-0.411262	0.683572	0.99998	-4.86095	0.165216	-0.165216
ARL3	0.202858	-0.0314184	0.437134	8.7765	1.76249	0.0873611	0.99998	-4.21874	1.05868	1.05868
ARL4A	0.0891858	-0.287207	0.465579	9.85695	0.482299	0.632816	0.99998	-4.84613	0.198723	0.198723
ARL4AP2	0.0891858	-0.287207	0.465579	9.85695	0.482299	0.632816	0.99998	-4.84613	0.198723	0.198723
ARL4C	-0.271062	-0.749463	0.207339	10.9547	-1.15329	0.257176	0.99998	-4.5968	0.589769	-0.589769
ARL4D	-0.00135381	-0.337904	0.335197	8.22788	-0.00818784	0.993517	0.99998	-4.90063	0.00282469	-0.00282469
ARL5A	-0.00438851	-0.247325	0.238548	10.7227	-0.0367695	0.970893	0.99998	-4.90032	0.0128286	-0.0128286
ARL5B	-0.0467376	-0.435246	0.341771	9.06541	-0.244866	0.808095	0.99998	-4.88653	0.0925375	-0.0925375
ARL5C	-0.0945707	-0.255633	0.066492	6.7951	-1.19515	0.240648	0.99998	-4.57508	0.618617	-0.618617
ARL6	0.264675	-0.238354	0.767703	7.35689	1.07098	0.292042	0.99998	-4.63752	0.534554	0.534554
ARL6IP1	-0.143743	-0.416121	0.128635	11.7044	-1.07418	0.290627	0.99998	-4.63599	0.536664	-0.536664
ARL6IP4	0.113547	-0.078356	0.30545	10.0038	1.20436	0.237121	0.99998	-4.57021	0.625029	0.625029
ARL6IP5	-0.11834	-0.328747	0.0920671	11.5814	-1.14481	0.260623	0.99998	-4.60112	0.583987	-0.583987
ARL6IP6	-0.268897	-0.694404	0.15661	9.65875	-1.2863	0.207399	0.99998	-4.52547	0.683192	-0.683192
ARL8A	-0.0149599	-0.260864	0.230944	9.588	-0.12383	0.90221	0.99998	-4.89703	0.0446922	-0.0446922
ARL8B	-0.0491047	-0.278497	0.180287	11.4689	-0.43572	0.665911	0.99998	-4.85611	0.176584	-0.176584
ARL9	-0.0814137	-0.34938	0.186553	6.74519	-0.618414	0.540599	0.99998	-4.81134	0.267124	-0.267124
ARLNC1	-0.102312	-0.256011	0.0513869	6.8534	-1.35493	0.184753	0.99998	-4.48607	0.733407	-0.733407
ARMC1	0.0374	-0.19527	0.27007	9.9547	0.327185	0.74562	0.99998	-4.87548	0.127483	0.127483
ARMC10	-0.017169	-0.231745	0.197407	9.50248	-0.162865	0.87163	0.99998	-4.8944	0.0596676	-0.0596676
ARMC10P1	-0.017169	-0.231745	0.197407	9.50248	-0.162865	0.87163	0.99998	-4.8944	0.0596676	-0.0596676
ARMC12	0.255241	-0.00386718	0.514348	6.54786	2.00508	0.0533157	0.99998	-4.03546	1.27314	1.27314
ARMC2	0.217438	-0.433152	0.868027	5.61506	0.680284	0.501128	0.99998	-4.79278	0.300052	0.300052
ARMC3	0.124661	-0.266467	0.515789	4.79138	0.648743	0.521048	0.99998	-4.80245	0.283122	0.283122
ARMC4	0.0229985	-0.124312	0.170309	7.69159	0.317782	0.752677	0.99998	-4.8769	0.123391	0.123391
ARMC5	-0.018303	-0.233209	0.196603	7.91008	-0.173355	0.863444	0.99998	-4.89357	0.0637658	-0.0637658
ARMC6	0.0634083	-0.10159	0.228406	7.93043	0.782223	0.439728	0.99998	-4.75853	0.356815	0.356815
ARMC7	0.17425	0.0313284	0.317171	7.65533	2.48163	0.0184126	0.99998	-3.63353	1.73489	1.73489
ARMC8	-0.00434365	-0.242252	0.233565	9.05148	-0.0371628	0.970582	0.99998	-4.90032	0.0129678	-0.0129678
ARMC9	0.21641	-0.145287	0.578108	7.96223	1.21785	0.232021	0.99998	-4.56301	0.634473	0.634473
ARMCX1	0.0106888	-0.304913	0.326291	9.6834	0.068937	0.945461	0.99998	-4.89952	0.0243564	0.0243564
ARMCX2	-0.0589909	-0.449923	0.331941	10.3998	-0.307147	0.760685	0.99998	-4.87846	0.118795	-0.118795
ARMCX3	0.0137853	-0.212582	0.240152	10.3141	0.123956	0.902111	0.99998	-4.89702	0.0447398	0.0447398
ARMCX4	0.0491449	-0.134293	0.232582	7.47588	0.545321	0.589244	0.99998	-4.83106	0.229705	0.229705
ARMCX5	0.0156545	-0.361006	0.392315	7.61246	0.0845965	0.9331	0.99998	-4.89896	0.030072	0.030072
ARMCX5-GPRASP2	-0.00232821	-0.199401	0.194744	6.96097	-0.0240469	0.980962	0.99998	-4.90051	0.00834791	-0.00834791
ARMCX6	-0.0572892	-0.313629	0.19905	11.0205	-0.454904	0.652193	0.99998	-4.85212	0.185624	-0.185624
ARMCX7P	-0.0572892	-0.313629	0.19905	11.0205	-0.454904	0.652193	0.99998	-4.85212	0.185624	-0.185624
ARMH1	0.260623	-0.00105193	0.522299	6.2272	2.02728	0.0508748	0.99998	-4.0179	1.2935	1.2935
ARMH3	0.0632557	-0.107123	0.233635	8.25263	0.755693	0.455259	0.99998	-4.76788	0.341742	0.341742
ARMH4	-0.295665	-0.619674	0.0283444	6.1652	-1.8574	0.0723076	0.99998	-4.14899	1.14082	-1.14082
ARMT1	-0.407248	-0.863042	0.0485454	8.72213	-1.81867	0.0781591	0.99998	-4.17777	1.10702	-1.10702
ARNT	0.0647262	-0.180255	0.309708	8.0266	0.537785	0.594378	0.99998	-4.83296	0.225938	0.225938
ARNT2	0.0469473	-0.408239	0.502133	9.64674	0.209934	0.835025	0.99998	-4.89027	0.0783004	0.0783004
ARNTL	-0.227879	-0.502163	0.046406	9.39745	-1.69108	0.100361	0.99998	-4.26946	0.998435	-0.998435
ARNTL2	-0.146014	-0.477041	0.185012	7.76753	-0.897832	0.375858	0.99998	-4.71426	0.424976	-0.424976
ARNTL2-AS1	0.0356725	-0.0501007	0.121446	4.09789	0.846533	0.403427	0.99998	-4.73461	0.394235	0.394235
ARPC1A	-0.0517852	-0.323782	0.220212	11.2383	-0.387528	0.700884	0.99998	-4.86538	0.154354	-0.154354
ARPC1B	0.0605356	-0.236033	0.357104	10.9445	0.415478	0.680514	0.99998	-4.86013	0.167163	0.167163
ARPC2	-0.167637	-0.414624	0.07935	12.1779	-1.38152	0.176513	0.99998	-4.47034	0.753222	-0.753222
ARPC3	-0.0579634	-0.272065	0.156138	10.8996	-0.551056	0.585352	0.99998	-4.8296	0.232583	-0.232583
ARPC4	0.154988	-0.0868575	0.396834	10.3398	1.30444	0.201219	0.99998	-4.51522	0.696331	0.696331
ARPC4-TTLL3	-0.117276	-0.442727	0.208175	9.29474	-0.733478	0.468509	0.99998	-4.77547	0.329282	-0.329282
ARPC5	-0.409393	-0.649134	-0.169653	11.8028	-3.47585	0.00146277	0.99998	-2.68362	2.83482	-2.83482
ARPC5L	-0.130363	-0.424326	0.163599	10.1675	-0.902663	0.373326	0.99998	-4.71229	0.427912	-0.427912
ARPIN	-0.0359916	-0.239544	0.16756	8.36964	-0.359905	0.721239	0.99998	-4.87021	0.141921	-0.141921
ARPIN-AP3S2	-0.0186472	-0.22228	0.184985	10.037	-0.186393	0.853292	0.99998	-4.89246	0.0689025	-0.0689025
ARPP19	-0.0889142	-0.329054	0.151225	11.3965	-0.75365	0.456468	0.99998	-4.76859	0.340589	-0.340589
ARPP21	-0.0819796	-0.593708	0.429749	6.41332	-0.326083	0.746445	0.99998	-4.87565	0.127002	-0.127002
ARR3	0.0596668	-0.0690568	0.18839	7.20242	0.94349	0.35237	0.99998	-4.69522	0.453001	0.453001
ARRB1	-0.0344588	-0.295703	0.226786	8.41794	-0.268482	0.79002	0.99998	-4.88369	0.102362	-0.102362
ARRB2	0.094158	-0.255674	0.44399	9.4602	0.547847	0.587528	0.99998	-4.83042	0.230971	0.230971
ARRDC1	0.255266	0.0309166	0.479616	7.8821	2.31596	0.0269977	0.99998	-3.77876	1.56867	1.56867
ARRDC1-AS1	0.044135	-0.1376	0.22587	7.47413	0.494318	0.624396	0.99998	-4.8434	0.20454	0.20454
ARRDC2	0.0614431	-0.368744	0.49163	8.40976	0.290722	0.773105	0.99998	-4.88077	0.111761	0.111761
ARRDC3	0.321027	-0.0338191	0.675874	9.75316	1.84147	0.0746674	0.99998	-4.16088	1.12687	1.12687
ARRDC3-AS1	0.0180419	-0.149951	0.186035	6.86571	0.218602	0.828322	0.99998	-4.88939	0.0818006	0.0818006
ARRDC4	-0.11764	-0.76395	0.52867	10.4458	-0.370489	0.713414	0.99998	-4.8684	0.146658	-0.146658
ARSA	0.084044	-0.240632	0.40872	8.09212	0.526889	0.601838	0.99998	-4.83566	0.22052	0.22052
ARSB	-0.384008	-0.725017	-0.0429998	6.67361	-2.29212	0.0284943	0.99998	-3.79921	1.54524	-1.54524
ARSD	0.354442	-0.0715356	0.780419	9.15988	1.69364	0.0998691	0.99998	-4.26767	1.00057	1.00057
ARSE	0.0427021	-0.349073	0.434477	6.79158	0.221858	0.825808	0.99998	-4.88906	0.0831207	0.0831207
ARSF	-0.266957	-0.599417	0.0655028	7.79252	-1.63442	0.111791	0.99998	-4.30858	0.951594	-0.951594
ARSG	0.0461823	-0.418814	0.511179	6.259	0.202157	0.84105	0.99998	-4.89102	0.0751781	0.0751781
ARSI	0.216003	-0.0936227	0.525629	7.12648	1.41999	0.165103	0.99998	-4.44715	0.782244	0.782244
ARSJ	-0.407926	-1.33603	0.520172	7.8551	-0.894644	0.377535	0.99998	-4.71556	0.423042	-0.423042
ARSK	-0.0136334	-0.17872	0.151453	8.60909	-0.168095	0.867547	0.99998	-4.89399	0.0617071	-0.0617071
ART1	0.0182307	-0.164211	0.200672	6.89501	0.203396	0.84009	0.99998	-4.8909	0.0756742	0.0756742
ART3	0.061717	-0.302599	0.426033	5.9661	0.344817	0.732446	0.99998	-4.87271	0.135224	0.135224
ART4	-0.0136201	-0.197558	0.170318	5.06255	-0.15072	0.881125	0.99998	-4.89529	0.0549622	-0.0549622
ART5	0.00165436	-0.17421	0.177518	7.5345	0.0191476	0.98484	0.99998	-4.90056	0.0066343	0.0066343
ARTN	0.0200032	-0.167609	0.207615	7.6439	0.21702	0.829545	0.99998	-4.88956	0.0811601	0.0811601
ARV1	0.0213111	-0.187459	0.230082	9.3409	0.207778	0.836695	0.99998	-4.89048	0.0774328	0.0774328
ARVCF	0.112998	-0.115485	0.34148	8.52392	1.00665	0.321516	0.99998	-4.66746	0.492797	0.492797
ARX	-0.314047	-1.21603	0.587933	7.64747	-0.708696	0.48355	0.99998	-4.78369	0.315559	-0.315559
AS3MT	0.318472	0.011455	0.625488	6.70617	2.1114	0.0424909	0.99998	-3.95021	1.3717	1.3717
ASAH1	-0.208653	-0.494615	0.0773092	12.0401	-1.48518	0.147103	0.99998	-4.40667	0.832379	-0.832379
ASAH2	-0.0453961	-0.282579	0.191787	6.54083	-0.389581	0.69938	0.99998	-4.86501	0.155287	-0.155287
ASAH2B	-0.0453961	-0.282579	0.191787	6.54083	-0.389581	0.69938	0.99998	-4.86501	0.155287	-0.155287
ASAP1	-0.0278767	-0.271921	0.216167	10.8958	-0.232507	0.817598	0.99998	-4.88792	0.0874602	-0.0874602
ASAP1-IT2	0.0605992	-0.302048	0.423247	6.85059	0.34013	0.73594	0.99998	-4.87346	0.133157	0.133157
ASAP2	0.00852478	-0.362233	0.379282	9.05035	0.0468011	0.962957	0.99998	-4.90013	0.016393	0.016393
ASAP3	-0.196782	-0.514267	0.120703	8.86218	-1.26161	0.216042	0.99998	-4.53921	0.665462	-0.665462
ASB1	0.158521	-0.0883384	0.40538	9.14972	1.30707	0.200333	0.99998	-4.51372	0.698248	0.698248
ASB10	-0.0130177	-0.174461	0.148425	8.63036	-0.164126	0.870645	0.99998	-4.8943	0.0601588	-0.0601588
ASB11	0.00232679	-0.149572	0.154226	4.73625	0.0311791	0.975317	0.99998	-4.90041	0.0108543	0.0108543
ASB12	-0.0804905	-0.370114	0.209133	8.212	-0.565683	0.575482	0.99998	-4.82581	0.239968	-0.239968
ASB13	-0.0848981	-0.31871	0.148914	8.26037	-0.739085	0.465144	0.99998	-4.77358	0.332413	-0.332413
ASB14	0.023396	-0.154398	0.20119	6.94977	0.267848	0.790504	0.99998	-4.88377	0.102096	0.102096
ASB15	0.0392426	-0.0995265	0.178012	5.57775	0.575609	0.568832	0.99998	-4.82318	0.245016	0.245016
ASB16	0.0150573	-0.117299	0.147413	8.7014	0.231561	0.818326	0.99998	-4.88802	0.0870734	0.0870734
ASB16-AS1	0.225375	-0.0190394	0.46979	6.51042	1.8769	0.0695056	0.99998	-4.13434	1.15798	1.15798
ASB17	-0.0224524	-0.179844	0.134939	4.54957	-0.290365	0.773376	0.99998	-4.88082	0.111609	-0.111609
ASB2	-0.0423311	-0.234561	0.149899	5.86804	-0.44823	0.656952	0.99998	-4.85353	0.182466	-0.182466
ASB3	0.0796051	-0.198016	0.357226	9.97829	0.583648	0.563473	0.99998	-4.82102	0.249127	0.249127
ASB4	0.0754971	-0.120209	0.271203	6.39963	0.785213	0.437998	0.99998	-4.75746	0.358528	0.358528
ASB5	-0.233883	-0.653891	0.186124	4.34818	-1.13346	0.26529	0.99998	-4.60686	0.57628	-0.57628
ASB6	0.0315168	-0.20254	0.265574	8.47991	0.274084	0.785749	0.99998	-4.88297	0.104716	0.104716
ASB7	-0.0248967	-0.342618	0.292824	7.99464	-0.159499	0.874259	0.99998	-4.89465	0.0583597	-0.0583597
ASB8	-0.0990621	-0.300111	0.101987	8.83892	-1.00292	0.323283	0.99998	-4.66915	0.490417	-0.490417
ASB9	0.176628	-0.158542	0.511797	5.40542	1.07265	0.291306	0.99998	-4.63672	0.53565	0.53565
ASCC1	-0.12957	-0.364809	0.10567	9.14561	-1.12113	0.270423	0.99998	-4.61303	0.567957	-0.567957
ASCC2	0.320872	-0.0431588	0.684902	7.93686	1.79414	0.0820701	0.99998	-4.19577	1.08581	1.08581
ASCC3	-0.317029	-0.717161	0.0831036	9.086	-1.61271	0.116446	0.99998	-4.3233	0.933874	-0.933874
ASCL1	-0.0556649	-0.751363	0.640034	8.56278	-0.162863	0.871632	0.99998	-4.8944	0.059667	-0.059667
ASCL2	0.0701636	-0.0777434	0.218071	6.80168	0.965575	0.341365	0.99998	-4.6857	0.46678	0.46678
ASCL3	0.0796134	-0.0953627	0.25459	6.58385	0.926126	0.361186	0.99998	-4.70257	0.442269	0.442269
ASCL5	0.0875848	-0.0337316	0.208901	5.4659	1.46951	0.15128	0.99998	-4.41653	0.820219	0.820219
ASF1A	-0.284581	-0.684402	0.115241	8.60111	-1.44878	0.156951	0.99998	-4.42946	0.804236	-0.804236
ASF1B	0.000802355	-0.417283	0.418887	7.95101	0.00390629	0.996907	0.99998	-4.90064	0.00134534	0.00134534
ASGR1	-0.0178762	-0.275875	0.240123	6.60403	-0.141033	0.888712	0.99998	-4.89596	0.0512389	-0.0512389
ASGR2	0.0314559	-0.228317	0.291229	7.482	0.246474	0.806861	0.99998	-4.88635	0.0932014	0.0932014
ASH1L	-0.065068	-0.30834	0.178204	9.67437	-0.544425	0.589854	0.99998	-4.83129	0.229256	-0.229256
ASH1L-AS1	-0.13117	-0.418609	0.15627	8.36897	-0.928858	0.359789	0.99998	-4.70142	0.443952	-0.443952
ASH2L	-0.187871	-0.335963	-0.0397801	9.99596	-2.58222	0.0145032	0.99998	-3.54291	1.83854	-1.83854
ASIC1	0.192676	-0.141321	0.526672	8.52013	1.17421	0.248815	0.99998	-4.58603	0.604123	0.604123
ASIC2	0.0559583	-0.223111	0.335027	6.17335	0.408146	0.685835	0.99998	-4.86155	0.16378	0.16378
ASIC3	0.344904	-0.036403	0.72621	6.34958	1.84114	0.0747171	0.99998	-4.16113	1.12658	1.12658
ASIC4	-0.119834	-0.456735	0.217067	7.79904	-0.724	0.474229	0.99998	-4.77865	0.324012	-0.324012
ASIC5	0.0315036	-0.0789598	0.141967	5.40434	0.580503	0.565566	0.99998	-4.82187	0.247516	0.247516
ASIP	0.0206528	-0.137716	0.179021	6.08338	0.265444	0.792339	0.99998	-4.88407	0.101089	0.101089
ASL	-0.00848012	-0.370941	0.353981	8.57529	-0.0476216	0.962308	0.99998	-4.90011	0.0166857	-0.0166857
ASLP1	0.0612767	-0.0780844	0.200638	6.50986	0.894986	0.377355	0.99998	-4.71542	0.42325	0.42325
ASMT	-0.0860095	-0.231472	0.0594532	5.92729	-1.20353	0.237437	0.99998	-4.57065	0.624451	-0.624451
ASMTL	0.14366	-0.0772161	0.364536	9.16437	1.32388	0.19475	0.99998	-4.5041	0.710523	0.710523
ASMTL-AS1	-0.0673772	-0.254712	0.119958	7.44696	-0.732076	0.469352	0.99998	-4.77595	0.328501	-0.328501
ASNA1	-0.134413	-0.390298	0.121472	9.66147	-1.0692	0.292833	0.99998	-4.63837	0.53338	-0.53338
ASNS	0.254561	-0.129577	0.638699	9.89677	1.34886	0.186676	0.99998	-4.48962	0.728911	0.728911
ASNSD1	0.0394841	-0.175094	0.254062	9.66138	0.374542	0.710427	0.99998	-4.8677	0.148481	0.148481
ASPA	0.212626	-0.687472	1.11272	7.58066	0.480828	0.63385	0.99998	-4.84646	0.198014	0.198014
ASPDH	0.118783	-0.102252	0.339818	7.34617	1.09384	0.28204	0.99998	-4.62648	0.549689	0.549689
ASPG	-0.0109172	-0.164676	0.142841	6.88671	-0.144522	0.885978	0.99998	-4.89572	0.0525772	-0.0525772
ASPH	-0.506116	-0.924495	-0.0877381	9.75651	-2.46232	0.0192658	0.99998	-3.65073	1.71521	-1.71521
ASPHD1	0.0691881	-0.494624	0.633	9.25127	0.249781	0.804324	0.99998	-4.88596	0.0945689	0.0945689
ASPHD2	0.336922	-0.0374985	0.711342	7.67618	1.83161	0.0761609	0.99998	-4.1682	1.11827	1.11827
ASPM	-0.192369	-1.01269	0.627955	7.61512	-0.477322	0.636317	0.99998	-4.84725	0.196326	-0.196326
ASPN	-0.137066	-1.38924	1.11511	8.22525	-0.222807	0.825076	0.99998	-4.88896	0.083506	-0.083506
ASPRV1	0.0856993	-0.110403	0.281801	7.38616	0.889523	0.380239	0.99998	-4.71763	0.419943	0.419943
ASPSCR1	0.206437	-0.025227	0.438101	7.90144	1.81381	0.078921	0.99998	-4.18135	1.10281	1.10281
ASRGL1	-0.142762	-0.589337	0.303813	9.37643	-0.6507	0.5198	0.99998	-4.80187	0.284164	-0.284164
ASS1	0.222584	-0.47193	0.917098	9.01078	0.652341	0.518754	0.99998	-4.80137	0.285038	0.285038
ASTE1	0.0815905	-0.161459	0.32464	7.81514	0.683292	0.49925	0.99998	-4.79183	0.301682	0.301682
ASTN1	-0.150284	-0.814705	0.514137	9.40463	-0.460396	0.648288	0.99998	-4.85095	0.188232	-0.188232
ASTN2	-0.368814	-1.16316	0.425532	8.94153	-0.945062	0.351579	0.99998	-4.69455	0.453977	-0.453977
ASXL1	0.045624	-0.201749	0.292997	9.37085	0.375408	0.709788	0.99998	-4.86755	0.148871	0.148871
ASXL2	0.129267	-0.113995	0.372529	10.6714	1.08163	0.287355	0.99998	-4.63241	0.541582	0.541582
ASXL3	0.0606234	-0.440959	0.562205	7.27336	0.246014	0.807213	0.99998	-4.8864	0.0930116	0.0930116
ASZ1	0.0390199	-0.0505956	0.128635	3.93702	0.886268	0.381964	0.99998	-4.71894	0.417978	0.417978
ATAD1	-0.121719	-0.366581	0.123143	9.31075	-1.01181	0.319079	0.99998	-4.66512	0.496102	-0.496102
ATAD2	-0.334725	-0.881033	0.211582	7.61133	-1.24714	0.221233	0.99998	-4.54717	0.65515	-0.65515
ATAD2B	-0.0593443	-0.457272	0.338583	7.67451	-0.303555	0.763396	0.99998	-4.87898	0.11725	-0.11725
ATAD3A	0.0722987	-0.103265	0.247862	8.34411	0.838222	0.40801	0.99998	-4.7378	0.389329	0.389329
ATAD3B	0.0575999	-0.111366	0.226566	9.10903	0.693879	0.492673	0.99998	-4.78848	0.307441	0.307441
ATAD3C	0.126769	-0.10489	0.358429	6.48135	1.11385	0.273488	0.99998	-4.61665	0.563062	0.563062
ATAD5	0.0267503	-0.118734	0.172234	5.7594	0.374262	0.710633	0.99998	-4.86775	0.148355	0.148355
ATAT1	-0.0375655	-0.467947	0.392816	8.88058	-0.177664	0.860087	0.99998	-4.89321	0.0654578	-0.0654578
ATCAY	0.211878	-0.226128	0.649883	8.83117	0.984619	0.332063	0.99998	-4.67733	0.47878	0.47878
ATE1	-0.181457	-0.465551	0.102636	8.23236	-1.3001	0.202685	0.99998	-4.51768	0.693179	-0.693179
ATF1	-0.0329448	-0.593493	0.527603	8.5753	-0.119629	0.905511	0.99998	-4.89727	0.0431062	-0.0431062
ATF2	-0.0377408	-0.303981	0.2285	9.25137	-0.288536	0.774763	0.99998	-4.88106	0.110831	-0.110831
ATF3	-0.327671	-0.857788	0.202447	9.50014	-1.25814	0.217279	0.99998	-4.54113	0.662983	-0.662983
ATF4	0.0765554	-0.260764	0.413875	11.2255	0.461952	0.647184	0.99998	-4.85061	0.188972	0.188972
ATF4P3	0.0765554	-0.260764	0.413875	11.2255	0.461952	0.647184	0.99998	-4.85061	0.188972	0.188972
ATF4P4	-0.00843767	-0.170205	0.15333	4.55645	-0.106168	0.9161	0.99998	-4.89799	0.0380573	-0.0380573
ATF5	0.16337	-0.293075	0.619815	8.74471	0.728527	0.471492	0.99998	-4.77714	0.326526	0.326526
ATF6	0.0156548	-0.195787	0.227097	9.97166	0.150702	0.88114	0.99998	-4.89529	0.0549552	0.0549552
ATF6B	-0.0497093	-0.204149	0.10473	7.8924	-0.655151	0.516967	0.99998	-4.80052	0.286537	-0.286537
ATF7	0.0747666	-0.151219	0.300752	8.67564	0.673425	0.505423	0.99998	-4.79492	0.296345	0.296345
ATF7IP	0.158991	-0.0934444	0.411426	10.7921	1.28199	0.208888	0.99998	-4.52788	0.680086	0.680086
ATF7IP2	0.0110522	-0.156261	0.178366	7.56712	0.134456	0.893869	0.99998	-4.89638	0.0487263	0.0487263
ATG10	0.143227	-0.0360714	0.322526	6.93559	1.62596	0.113586	0.99998	-4.31433	0.944674	0.944674
ATG101	0.0393618	-0.14878	0.227503	8.99584	0.425847	0.673018	0.99998	-4.8581	0.171973	0.171973
ATG12	-0.0229859	-0.351648	0.305676	9.39618	-0.142355	0.887675	0.99998	-4.89587	0.0517458	-0.0517458
ATG13	-0.179092	-0.424835	0.0666508	9.49711	-1.4834	0.147572	0.99998	-4.40779	0.830996	-0.830996
ATG14	-0.154348	-0.495782	0.187086	9.11544	-0.920147	0.364255	0.99998	-4.70506	0.438595	-0.438595
ATG16L1	0.0152337	-0.209845	0.240312	7.87082	0.137763	0.891275	0.99998	-4.89617	0.0499883	0.0499883
ATG16L2	-0.00855988	-0.357745	0.340625	7.72893	-0.049897	0.960509	0.99998	-4.90005	0.0174986	-0.0174986
ATG2A	0.107743	-0.160479	0.375965	8.66354	0.817631	0.419503	0.99998	-4.74558	0.377264	0.377264
ATG2B	-0.109145	-0.438753	0.220463	8.69523	-0.674013	0.505054	0.99998	-4.79474	0.296662	-0.296662
ATG3	-0.229017	-0.435413	-0.0226203	10.2773	-2.25854	0.0307301	0.99998	-3.82782	1.51244	-1.51244
ATG4A	-0.0820482	-0.268166	0.10407	8.58491	-0.897311	0.376132	0.99998	-4.71447	0.42466	-0.42466
ATG4B	0.0558722	-0.153816	0.26556	9.7553	0.542356	0.591261	0.99998	-4.83181	0.22822	0.22822
ATG4C	-0.0821496	-0.454876	0.290577	8.11252	-0.448619	0.656674	0.99998	-4.85345	0.18265	-0.18265
ATG4D	0.0667105	-0.183648	0.317069	7.7879	0.542368	0.591254	0.99998	-4.83181	0.228226	0.228226
ATG5	-0.312114	-0.61925	-0.00497746	8.84423	-2.06845	0.0466058	0.99998	-3.98499	1.33156	-1.33156
ATG7	-0.0937998	-0.311246	0.123646	8.90679	-0.878038	0.386348	0.99998	-4.72224	0.413021	-0.413021
ATG9A	0.0616635	-0.13237	0.255697	9.48016	0.646865	0.522248	0.99998	-4.80302	0.282123	0.282123
ATG9B	0.322492	-0.00345845	0.648443	6.77509	2.01386	0.052338	0.99998	-4.02853	1.28118	1.28118
ATIC	0.0804504	-0.132053	0.292954	9.69177	0.770594	0.446497	0.99998	-4.76266	0.350182	0.350182
ATL1	-0.0641559	-0.58045	0.452139	8.7012	-0.252931	0.80191	0.99998	-4.88559	0.0958746	-0.0958746
ATL2	0.125231	-0.278839	0.529301	9.03576	0.630836	0.532546	0.99998	-4.80775	0.273643	0.273643
ATL3	-0.00816313	-0.295774	0.279448	10.6148	-0.0577715	0.954283	0.99998	-4.89986	0.0203227	-0.0203227
ATM	-0.00619892	-0.407277	0.39488	9.15184	-0.0314593	0.975095	0.99998	-4.90041	0.010953	-0.010953
ATMIN	-0.22969	-0.47335	0.0139696	9.32791	-1.91876	0.0638056	0.99998	-4.10253	1.19514	-1.19514
ATN1	0.0879247	-0.197666	0.373515	9.28723	0.626657	0.535248	0.99998	-4.80897	0.271445	0.271445
ATOH1	0.0354065	-0.14788	0.218693	6.67987	0.393202	0.69673	0.99998	-4.86435	0.156936	0.156936
ATOH7	0.0388224	-0.0947407	0.172386	5.7998	0.591642	0.558171	0.99998	-4.81884	0.253233	0.253233
ATOH8	0.0726071	-0.0888671	0.234081	7.59618	0.915247	0.366782	0.99998	-4.7071	0.435592	0.435592
ATOX1	-0.103238	-0.384368	0.177892	10.3657	-0.747472	0.460136	0.99998	-4.77071	0.337114	-0.337114
ATP10A	-0.072065	-0.619929	0.475799	8.13898	-0.26774	0.790586	0.99998	-4.88378	0.102051	-0.102051
ATP10B	-0.42957	-0.933918	0.0747794	7.96534	-1.73366	0.092427	0.99998	-4.2394	1.0342	-1.0342
ATP10D	-0.143821	-0.701061	0.41342	9.02877	-0.525341	0.602901	0.99998	-4.83604	0.219754	-0.219754
ATP11A	-0.0791904	-0.522031	0.36365	9.07745	-0.363988	0.718217	0.99998	-4.86952	0.143744	-0.143744
ATP11A-AS1	0.0508691	-0.058338	0.160076	4.27547	0.948125	0.350041	0.99998	-4.69324	0.455881	0.455881
ATP11B	0.0812877	-0.228049	0.390624	8.79819	0.53488	0.596363	0.99998	-4.83368	0.22449	0.22449
ATP11C	-0.289878	-0.702495	0.12274	8.48864	-1.42998	0.162237	0.99998	-4.44104	0.789849	-0.789849
ATP12A	-0.00207049	-0.183202	0.179061	6.97975	-0.023267	0.981579	0.99998	-4.90051	0.00807469	-0.00807469
ATP13A1	-0.0685151	-0.257694	0.120664	9.47441	-0.737184	0.466283	0.99998	-4.77422	0.33135	-0.33135
ATP13A2	0.0806736	-0.216279	0.377626	8.30737	0.552977	0.584051	0.99998	-4.82911	0.233549	0.233549
ATP13A3	-0.0124989	-0.46358	0.438582	9.75184	-0.0564002	0.955367	0.99998	-4.89989	0.0198297	-0.0198297
ATP13A4	0.0330298	-0.716862	0.782922	8.14813	0.0896539	0.929111	0.99998	-4.89875	0.0319325	0.0319325
ATP13A4-AS1	-0.0894928	-0.292734	0.113748	4.44217	-0.896271	0.376678	0.99998	-4.7149	0.424029	-0.424029
ATP13A5	0.0858448	-0.153598	0.325288	7.00783	0.729751	0.470754	0.99998	-4.77673	0.327206	0.327206
ATP1A1	8.39575e-05	-0.318962	0.31913	11.2913	0.000535635	0.999576	0.99998	-4.90064	0.000184228	0.000184228
ATP1A1-AS1	0.0483634	-0.148897	0.245624	6.82518	0.499045	0.621099	0.99998	-4.84231	0.206839	0.206839
ATP1A2	0.657508	-0.315005	1.63002	10.4949	1.37616	0.178153	0.99998	-4.47354	0.749207	0.749207
ATP1A3	0.133897	-0.474172	0.741966	6.86717	0.448209	0.656967	0.99998	-4.85353	0.182456	0.182456
ATP1A4	-0.0935565	-0.254389	0.0672757	6.17284	-1.18403	0.244961	0.99998	-4.58091	0.610902	-0.610902
ATP1B1	-0.146612	-0.960776	0.667551	11.0915	-0.366539	0.716331	0.99998	-4.86909	0.144886	-0.144886
ATP1B2	0.179779	-0.480217	0.839775	10.2077	0.554447	0.583057	0.99998	-4.82873	0.234289	0.234289
ATP1B3	-0.227434	-0.458821	0.00395394	11.3481	-2.00068	0.0538118	0.99998	-4.03893	1.26912	-1.26912
ATP1B4	0.191824	-0.257421	0.641069	5.13095	0.869126	0.391132	0.99998	-4.72578	0.407677	0.407677
ATP23	-0.439457	-1.05883	0.179916	6.32132	-1.4442	0.158226	0.99998	-4.43229	0.800722	-0.800722
ATP2A1	0.023871	-0.138922	0.186664	6.10581	0.298467	0.767241	0.99998	-4.8797	0.115068	0.115068
ATP2A1-AS1	-0.16686	-0.363087	0.0293662	6.55279	-1.73084	0.0929356	0.99998	-4.24141	1.03182	-1.03182
ATP2A2	-0.183828	-0.47678	0.109124	11.553	-1.27726	0.210533	0.99998	-4.53053	0.676679	-0.676679
ATP2A3	0.112108	-0.14783	0.372046	8.01725	0.87787	0.386438	0.99998	-4.72231	0.41292	0.41292
ATP2B1	-0.318425	-0.821273	0.184423	9.49162	-1.28894	0.20649	0.99998	-4.52398	0.6851	-0.6851
ATP2B1-AS1	-0.154877	-0.522361	0.212607	8.95616	-0.85785	0.397238	0.99998	-4.73021	0.400949	-0.400949
ATP2B2	0.0340984	-0.501157	0.569354	8.13615	0.129669	0.897625	0.99998	-4.89668	0.046905	0.046905
ATP2B3	0.0202641	-0.19743	0.237958	6.35307	0.189471	0.850899	0.99998	-4.89219	0.0701222	0.0701222
ATP2B4	-0.192509	-0.476845	0.0918277	10.7983	-1.3781	0.177558	0.99998	-4.47238	0.750659	-0.750659
ATP2C1	-0.0845038	-0.350237	0.18123	9.15764	-0.64728	0.521982	0.99998	-4.80289	0.282344	-0.282344
ATP2C2	0.098228	-0.0500721	0.246528	6.23491	1.34821	0.186885	0.99998	-4.49	0.728426	0.728426
ATP2C2-AS1	0.0698165	-0.118128	0.257761	6.43193	0.75612	0.455007	0.99998	-4.76773	0.341982	0.341982
ATP4A	0.0681639	-0.0894918	0.22582	6.12086	0.88005	0.385274	0.99998	-4.72144	0.414231	0.414231
ATP4B	0.105464	-0.0866467	0.297576	5.48512	1.11742	0.271983	0.99998	-4.61488	0.565459	0.565459
ATP5F1A	-0.0441547	-0.260151	0.171842	12.3297	-0.416095	0.680067	0.99998	-4.86001	0.167449	-0.167449
ATP5F1B	-0.0994713	-0.317543	0.118601	11.9409	-0.928454	0.359995	0.99998	-4.70159	0.443703	-0.443703
ATP5F1C	-0.161865	-0.363907	0.0401773	11.3519	-1.6307	0.112579	0.99998	-4.31112	0.948542	-0.948542
ATP5F1D	0.0814191	-0.195961	0.358799	9.96084	0.597466	0.554324	0.99998	-4.81724	0.256237	0.256237
ATP5F1E	0.0339275	-0.201634	0.269489	12.3523	0.293164	0.771255	0.99998	-4.88043	0.112802	0.112802
ATP5IF1	-0.0794157	-0.332108	0.173276	9.70083	-0.639701	0.526837	0.99998	-4.80515	0.278324	-0.278324
ATP5MC1	0.0400861	-0.203324	0.283496	9.71812	0.335211	0.739614	0.99998	-4.87424	0.130995	0.130995
ATP5MC2	0.0479776	-0.114142	0.210097	11.245	0.602372	0.551094	0.99998	-4.81587	0.258775	0.258775
ATP5MC2P1	0.0618353	-0.133121	0.256791	6.85199	0.645598	0.523058	0.99998	-4.80339	0.28145	0.28145
ATP5MC3	-0.191074	-0.510688	0.12854	11.3336	-1.21685	0.232396	0.99998	-4.56355	0.633771	-0.633771
ATP5MD	-0.024926	-0.213052	0.1632	11.6986	-0.26969	0.789099	0.99998	-4.88353	0.102869	-0.102869
ATP5MDP1	-0.024926	-0.213052	0.1632	11.6986	-0.26969	0.789099	0.99998	-4.88353	0.102869	-0.102869
ATP5ME	0.0902215	-0.157827	0.33827	11.4455	0.740348	0.464388	0.99998	-4.77315	0.333119	0.333119
ATP5MF	0.0345507	-0.209781	0.278883	11.8186	0.287832	0.775297	0.99998	-4.88116	0.110532	0.110532
ATP5MG	-0.0487443	-0.270288	0.172799	11.4846	-0.447845	0.657227	0.99998	-4.85361	0.182284	-0.182284
ATP5MPL	-0.102371	-0.396388	0.191646	11.2846	-0.70871	0.483542	0.99998	-4.78369	0.315566	-0.315566
ATP5PB	-0.0935936	-0.290809	0.103622	11.9115	-0.965977	0.341167	0.99998	-4.68553	0.467033	-0.467033
ATP5PD	0.0565113	-0.112813	0.225836	11.8359	0.679326	0.501726	0.99998	-4.79308	0.299533	0.299533
ATP5PF	-0.0270168	-0.213485	0.159451	11.3116	-0.294912	0.769931	0.99998	-4.88019	0.113548	-0.113548
ATP5PO	-0.0418746	-0.23683	0.15308	11.595	-0.437198	0.66485	0.99998	-4.85581	0.177276	-0.177276
ATP6AP1	-0.0372676	-0.225929	0.151393	11.0834	-0.40208	0.690249	0.99998	-4.86269	0.160994	-0.160994
ATP6AP1L	0.0800538	-0.267953	0.42806	7.59606	0.468228	0.642737	0.99998	-4.84925	0.191967	0.191967
ATP6AP2	-0.0238571	-0.218359	0.170645	11.9213	-0.249664	0.804414	0.99998	-4.88598	0.0945205	-0.0945205
ATP6V0A1	0.178317	-0.10371	0.460343	10.0819	1.28696	0.207172	0.99998	-4.52509	0.683669	0.683669
ATP6V0A2	-0.0298662	-0.390421	0.330689	8.61798	-0.168605	0.867149	0.99998	-4.89395	0.0619062	-0.0619062
ATP6V0A4	0.0301496	-0.120257	0.180557	5.30968	0.408015	0.68593	0.99998	-4.86157	0.16372	0.16372
ATP6V0B	-0.18244	-0.514099	0.149219	10.9036	-1.11967	0.271034	0.99998	-4.61375	0.566976	-0.566976
ATP6V0C	0.0181178	-0.224045	0.260281	12.353	0.152286	0.8799	0.99998	-4.89518	0.0555667	0.0555667
ATP6V0D1	-0.25038	-0.55209	0.0513309	10.7955	-1.68916	0.100732	0.99998	-4.2708	0.996833	-0.996833
ATP6V0D2	-0.185182	-0.379044	0.0086802	8.504	-1.94432	0.0605274	0.99998	-4.08288	1.21805	-1.21805
ATP6V0E1	0.000703789	-0.189491	0.190898	11.8476	0.00753195	0.994036	0.99998	-4.90063	0.00259774	0.00259774
ATP6V0E1P2	0.091196	-0.125542	0.307934	6.07051	0.856454	0.397998	0.99998	-4.73076	0.400119	0.400119
ATP6V0E2	0.277756	-0.293857	0.849369	11.2423	0.989062	0.329917	0.99998	-4.67536	0.481595	0.481595
ATP6V0E2-AS1	0.0890627	-0.198566	0.376691	7.36321	0.630269	0.532911	0.99998	-4.80792	0.273345	0.273345
ATP6V1A	-0.136219	-0.36856	0.0961224	11.0605	-1.19336	0.241339	0.99998	-4.57602	0.617373	-0.617373
ATP6V1B1	0.0619151	-0.107187	0.231017	6.60491	0.745263	0.461452	0.99998	-4.77147	0.335874	0.335874
ATP6V1B2	-0.282035	-0.652317	0.0882463	11.4102	-1.55036	0.130708	0.99998	-4.36473	0.883697	-0.883697
ATP6V1C1	-0.301275	-0.717525	0.114976	9.59421	-1.47323	0.15028	0.99998	-4.4142	0.8231	-0.8231
ATP6V1C2	0.0618892	-0.120231	0.244009	6.54918	0.691702	0.494021	0.99998	-4.78917	0.306254	0.306254
ATP6V1D	-0.280222	-0.633689	0.0732449	10.4201	-1.61367	0.116237	0.99998	-4.32265	0.934655	-0.934655
ATP6V1E1	0.0951347	-0.19254	0.38281	10.4637	0.673131	0.505608	0.99998	-4.79501	0.296186	0.296186
ATP6V1E2	0.0543942	-0.184504	0.293292	6.79955	0.463449	0.646121	0.99998	-4.85029	0.189686	0.189686
ATP6V1F	-0.0281525	-0.249635	0.19333	11.4309	-0.258727	0.797473	0.99998	-4.88489	0.0982842	-0.0982842
ATP6V1FNB	-0.121797	-0.502889	0.259294	6.64667	-0.650535	0.519905	0.99998	-4.80192	0.284076	-0.284076
ATP6V1G1	-0.044299	-0.247843	0.159245	11.0403	-0.442995	0.660695	0.99998	-4.85462	0.179999	-0.179999
ATP6V1G2	-0.118889	-0.671289	0.433512	8.07691	-0.438076	0.66422	0.99998	-4.85563	0.177688	-0.177688
ATP6V1G2-DDX39B	0.00224309	-0.302815	0.307301	11.8131	0.0149667	0.98815	0.99998	-4.90059	0.00517715	0.00517715
ATP6V1G3	0.108143	-0.0948769	0.311162	4.96122	1.08423	0.286216	0.99998	-4.63115	0.543306	0.543306
ATP6V1H	-0.136889	-0.447844	0.174067	9.88768	-0.896047	0.376797	0.99998	-4.71499	0.423893	-0.423893
ATP7A	-0.129936	-0.569604	0.309732	8.03656	-0.601543	0.551639	0.99998	-4.81611	0.258345	-0.258345
ATP7B	-0.0500383	-0.505391	0.405315	7.8166	-0.223675	0.824406	0.99998	-4.88887	0.0838588	-0.0838588
ATP8A1	-0.34578	-1.30928	0.617723	7.97146	-0.730481	0.470314	0.99998	-4.77648	0.327612	-0.327612
ATP8A2	0.215941	-0.298039	0.729921	6.86309	0.855168	0.398699	0.99998	-4.73126	0.399354	0.399354
ATP8A2P3	0.0335418	-0.0855291	0.152613	4.33876	0.57338	0.570322	0.99998	-4.82378	0.24388	0.24388
ATP8B1	0.260405	-0.109735	0.630545	10.1556	1.43201	0.16166	0.99998	-4.4398	0.791397	0.791397
ATP8B2	0.0372568	-0.323011	0.397524	9.07362	0.210496	0.834591	0.99998	-4.89021	0.0785264	0.0785264
ATP8B3	0.131103	-0.049362	0.311567	5.57839	1.47871	0.148817	0.99998	-4.41075	0.827348	0.827348
ATP8B4	-0.200703	-0.660708	0.259303	5.72672	-0.888081	0.381003	0.99998	-4.71821	0.419072	-0.419072
ATP8B5P	-0.184138	-0.481429	0.113152	10.7561	-1.26074	0.216351	0.99998	-4.53969	0.664841	-0.664841
ATP9A	0.155664	-0.217799	0.529126	10.1369	0.848404	0.402399	0.99998	-4.73388	0.395343	0.395343
ATP9B	0.123891	-0.141184	0.388966	8.15132	0.951338	0.348433	0.99998	-4.69186	0.457881	0.457881
ATPAF1	0.136176	-0.159051	0.431403	9.39785	0.938875	0.354699	0.99998	-4.69719	0.45014	0.45014
ATPAF2	0.00297797	-0.186209	0.192165	7.47881	0.0320399	0.974636	0.99998	-4.9004	0.0111577	0.0111577
ATPSCKMT	-0.0311211	-0.340142	0.2779	8.5648	-0.204988	0.838856	0.99998	-4.89075	0.0763127	-0.0763127
ATR	-0.0295582	-0.309197	0.250081	9.20842	-0.215151	0.83099	0.99998	-4.88975	0.0804042	-0.0804042
ATRAID	-0.0298309	-0.223549	0.163888	10.9791	-0.313442	0.755941	0.99998	-4.87755	0.121512	-0.121512
ATRIP	0.19708	0.00911845	0.385041	9.45713	2.1342	0.0404401	0.99998	-3.93157	1.39319	1.39319
ATRN	-0.0567533	-0.350992	0.237486	9.64405	-0.392603	0.697168	0.99998	-4.86446	0.156663	-0.156663
ATRNL1	-0.0136698	-0.285347	0.258007	7.00763	-0.102417	0.919053	0.99998	-4.89817	0.0366594	-0.0366594
ATRX	-0.0684381	-0.290026	0.15315	10.0279	-0.628659	0.533953	0.99998	-4.80838	0.272497	-0.272497
ATXN1	-0.0908026	-0.396173	0.214568	10.3393	-0.605248	0.549204	0.99998	-4.81507	0.260266	-0.260266
ATXN10	0.0507629	-0.240916	0.342442	11.4249	0.354245	0.725436	0.99998	-4.87116	0.139401	0.139401
ATXN1L	-0.0664018	-0.250493	0.11769	9.47391	-0.73419	0.468081	0.99998	-4.77523	0.329679	-0.329679
ATXN2	0.097975	-0.150192	0.346142	9.18016	0.803587	0.427456	0.99998	-4.75078	0.369109	0.369109
ATXN2L	0.128999	-0.111324	0.369322	7.8615	1.09258	0.282586	0.99998	-4.62709	0.548849	0.548849
ATXN3	0.0419983	-0.240534	0.32453	7.14869	0.30257	0.76414	0.99998	-4.87912	0.116827	0.116827
ATXN3L	0.0634057	-0.0911952	0.218007	4.88955	0.834793	0.40991	0.99998	-4.73911	0.387311	0.387311
ATXN7	0.0208249	-0.190063	0.231713	8.90724	0.200998	0.841949	0.99998	-4.89113	0.0747143	0.0747143
ATXN7L1	0.360222	-0.00186666	0.72231	7.77969	2.02497	0.0511243	0.99998	-4.01973	1.29137	1.29137
ATXN7L2	0.0807729	-0.111001	0.272547	5.82107	0.857311	0.397531	0.99998	-4.73042	0.400628	0.400628
ATXN7L3	0.133296	-0.055399	0.321991	9.11038	1.43787	0.160002	0.99998	-4.43619	0.795876	0.795876
ATXN7L3B	0.231914	-0.0696513	0.533479	10.3927	1.56534	0.12716	0.99998	-4.3549	0.89565	0.89565
ATXN8OS	-0.0276452	-0.151192	0.095902	6.68604	-0.455458	0.651799	0.99998	-4.852	0.185887	-0.185887
AUH	0.0198228	-0.390216	0.429861	8.55646	0.0984016	0.922216	0.99998	-4.89836	0.0351674	0.0351674
AUNIP	0.0873285	-0.131962	0.306619	7.35917	0.810585	0.423482	0.99998	-4.7482	0.373165	0.373165
AUP1	0.0572211	-0.159063	0.273505	9.41612	0.538511	0.593882	0.99998	-4.83278	0.2263	0.2263
AURKA	-0.0249606	-0.468181	0.41826	7.84385	-0.11463	0.909442	0.99998	-4.89755	0.0412252	-0.0412252
AURKAIP1	0.0973425	-0.180648	0.375333	10.4024	0.712746	0.481074	0.99998	-4.78237	0.317788	0.317788
AURKB	0.11344	-0.298667	0.525547	7.09214	0.560297	0.579107	0.99998	-4.82722	0.237241	0.237241
AURKC	0.0343394	-0.198969	0.267648	7.07842	0.299588	0.766393	0.99998	-4.87954	0.115548	0.115548
AUTS2	0.00962492	-0.391864	0.411114	10.6287	0.0487962	0.961379	0.99998	-4.90008	0.0171052	0.0171052
AVEN	-0.256106	-0.575888	0.063675	8.21239	-1.63016	0.112693	0.99998	-4.31148	0.948102	-0.948102
AVIL	-0.0696412	-0.373287	0.234004	9.00667	-0.466833	0.643724	0.99998	-4.84956	0.1913	-0.1913
AVL9	0.0883379	-0.25001	0.426686	9.39967	0.53143	0.598724	0.99998	-4.83454	0.222774	0.222774
AVP	0.0535364	-0.101482	0.208555	6.42913	0.702957	0.487072	0.99998	-4.78556	0.312406	0.312406
AVPI1	0.0919215	-0.173764	0.357607	8.39304	0.704224	0.486293	0.99998	-4.78514	0.313102	0.313102
AVPR1A	0.0279401	-0.363615	0.419495	7.00931	0.145244	0.885413	0.99998	-4.89567	0.0528543	0.0528543
AVPR1B	-0.0740043	-0.267345	0.119336	7.57985	-0.779107	0.441536	0.99998	-4.75964	0.355034	-0.355034
AVPR2	-0.033368	-0.186206	0.11947	6.7239	-0.444387	0.659699	0.99998	-4.85433	0.180654	-0.180654
AWAT1	-0.00902548	-0.150969	0.132918	5.37401	-0.129425	0.897817	0.99998	-4.8967	0.0468123	-0.0468123
AXDND1	0.0778419	-0.0304444	0.186128	4.34477	1.4632	0.152989	0.99998	-4.42048	0.81534	0.81534
AXIN1	0.0544343	-0.128069	0.236938	8.6182	0.607105	0.547986	0.99998	-4.81455	0.26123	0.26123
AXIN2	0.272534	-0.128038	0.673106	8.20455	1.38485	0.175503	0.99998	-4.46836	0.755714	0.755714
AXL	-0.0954288	-0.510803	0.319945	9.87658	-0.46763	0.64316	0.99998	-4.84938	0.191681	-0.191681
AZGP1	-0.142651	-1.1641	0.878802	7.36644	-0.284261	0.778008	0.99998	-4.88164	0.109016	-0.109016
AZGP1P1	-0.126231	-0.972916	0.720453	7.26742	-0.303465	0.763464	0.99998	-4.87899	0.117211	-0.117211
AZI2	0.0655586	-0.287029	0.418146	8.98264	0.378465	0.707539	0.99998	-4.86701	0.15025	0.15025
AZIN1	-0.193471	-0.497957	0.111015	10.4406	-1.29333	0.204985	0.99998	-4.52151	0.688277	-0.688277
AZIN1-AS1	0.113332	-0.1214	0.348065	5.84406	0.98275	0.332968	0.99998	-4.67816	0.477598	0.477598
AZIN2	0.221226	0.0134977	0.428955	8.24537	2.16772	0.0375851	0.99998	-3.90395	1.42498	1.42498
AZU1	0.0907715	-0.0790815	0.260624	5.89722	1.08777	0.284672	0.99998	-4.62943	0.545656	0.545656
B2M	-0.119816	-0.278076	0.0384442	13.6575	-1.54101	0.132966	0.99998	-4.37083	0.87626	-0.87626
B3GALNT1	0.143256	-0.406186	0.692697	8.18219	0.530704	0.599221	0.99998	-4.83472	0.222413	0.222413
B3GALNT2	0.124896	-0.137803	0.387596	8.76849	0.967726	0.340306	0.99998	-4.68477	0.46813	0.46813
B3GALT1	-0.0172357	-0.166643	0.132172	5.96798	-0.234811	0.815824	0.99998	-4.88767	0.0884036	-0.0884036
B3GALT2	0.184838	-0.196275	0.565951	5.3086	0.98719	0.33082	0.99998	-4.67619	0.480408	0.480408
B3GALT4	0.0686755	-0.233442	0.370793	7.66464	0.462688	0.646661	0.99998	-4.85045	0.189323	0.189323
B3GALT5	-0.101728	-0.344769	0.141312	6.9879	-0.851975	0.400443	0.99998	-4.7325	0.397459	-0.397459
B3GALT5-AS1	-0.0805107	-0.260158	0.0991368	5.89207	-0.91221	0.368355	0.99998	-4.70836	0.433734	-0.433734
B3GALT6	-0.296208	-0.645772	0.0533553	10.0073	-1.72478	0.0940375	0.99998	-4.24571	1.0267	-1.0267
B3GAT1	-0.408601	-0.924087	0.106886	9.53382	-1.61341	0.116295	0.99998	-4.32283	0.934439	-0.934439
B3GAT2	-0.0240275	-1.09247	1.04442	8.29826	-0.045774	0.96377	0.99998	-4.90015	0.0160268	-0.0160268
B3GAT3	0.0243729	-0.245417	0.294163	8.60373	0.183884	0.855243	0.99998	-4.89268	0.0679103	0.0679103
B3GAT3P1	0.0276686	-0.208711	0.264048	8.08526	0.238254	0.813175	0.99998	-4.88728	0.0898158	0.0898158
B3GLCT	-0.122736	-0.466719	0.221247	8.31572	-0.726271	0.472855	0.99998	-4.77789	0.325272	-0.325272
B3GNT2	-0.431639	-0.960473	0.0971959	8.75353	-1.66136	0.10623	0.99998	-4.29011	0.973753	-0.973753
B3GNT3	0.0232865	-0.147773	0.194346	7.80354	0.27709	0.78346	0.99998	-4.88258	0.105983	0.105983
B3GNT4	0.0793083	-0.0915457	0.250162	7.34735	0.944835	0.351693	0.99998	-4.69465	0.453836	0.453836
B3GNT5	0.094749	-0.475906	0.665404	9.17461	0.337959	0.737561	0.99998	-4.8738	0.132202	0.132202
B3GNT6	0.0300282	-0.119352	0.179409	6.23691	0.409164	0.685095	0.99998	-4.86135	0.164249	0.164249
B3GNT7	-0.0248619	-0.303317	0.253593	7.51808	-0.181736	0.856915	0.99998	-4.89287	0.0670623	-0.0670623
B3GNT8	0.13223	-0.0910599	0.355519	6.56956	1.20538	0.236734	0.99998	-4.56967	0.625739	0.625739
B3GNT9	0.0652291	-0.24059	0.371048	8.00914	0.43415	0.66704	0.99998	-4.85643	0.175848	0.175848
B3GNTL1	0.234316	0.0703837	0.398248	6.9508	2.90938	0.00647598	0.99998	-3.23767	2.18869	2.18869
B4GALNT1	-0.133116	-0.472677	0.206445	7.91856	-0.797949	0.430674	0.99998	-4.75284	0.365851	-0.365851
B4GALNT2	-0.00498179	-0.15696	0.146996	6.46943	-0.0667216	0.947211	0.99998	-4.89959	0.0235533	-0.0235533
B4GALNT3	0.0217811	-0.142019	0.185582	7.20882	0.270662	0.788357	0.99998	-4.88341	0.103277	0.103277
B4GALNT4	0.219218	-0.165093	0.60353	6.60499	1.16107	0.254046	0.99998	-4.59282	0.595087	0.595087
B4GALT1	0.0902104	-0.14311	0.323531	8.40877	0.786984	0.436975	0.99998	-4.75682	0.359543	0.359543
B4GALT2	0.144179	-0.0747188	0.363076	8.69245	1.34067	0.189295	0.99998	-4.49439	0.722862	0.722862
B4GALT3	-0.00173612	-0.263135	0.259663	9.16659	-0.0135188	0.989296	0.99998	-4.9006	0.00467362	-0.00467362
B4GALT4	0.307452	-0.124044	0.738947	8.29384	1.45032	0.156524	0.99998	-4.4285	0.80542	0.80542
B4GALT5	-0.318547	-0.756348	0.119253	10.7932	-1.48102	0.148203	0.99998	-4.40929	0.829144	-0.829144
B4GALT6	0.386727	-0.214692	0.988146	7.42818	1.30885	0.199737	0.99998	-4.51271	0.699542	0.699542
B4GALT7	0.119056	-0.0875385	0.325651	8.33854	1.17299	0.249298	0.99998	-4.58666	0.603281	0.603281
B4GAT1	0.180053	-0.172722	0.532828	10.2776	1.03888	0.306505	0.99998	-4.65267	0.513563	0.513563
B9D1	0.237322	-0.163829	0.638473	7.75857	1.20418	0.237189	0.99998	-4.5703	0.624905	0.624905
B9D2	0.0620123	-0.131466	0.255491	7.06853	0.65239	0.518724	0.99998	-4.80136	0.285064	0.285064
BAALC	-0.562411	-1.44068	0.315863	11.1547	-1.30343	0.20156	0.99998	-4.5158	0.695596	-0.695596
BAALC-AS2	-0.142854	-0.597263	0.311555	7.65484	-0.639895	0.526712	0.99998	-4.80509	0.278427	-0.278427
BAAT	0.093607	-0.0609104	0.248124	6.96104	1.23309	0.226361	0.99998	-4.55481	0.645198	0.645198
BABAM1	0.0268939	-0.162474	0.216262	9.81805	0.289075	0.774354	0.99998	-4.88099	0.11106	0.11106
BABAM2	0.00176541	-0.205454	0.208985	9.43702	0.0173412	0.98627	0.99998	-4.90057	0.00600411	0.00600411
BACE1	-0.454319	-0.811227	-0.097411	9.9192	-2.591	0.0142013	0.99998	-3.53492	1.84767	-1.84767
BACE1-AS	0.0388818	-0.142547	0.220311	8.31483	0.436216	0.665555	0.99998	-4.85601	0.176816	0.176816
BACE2	-0.188215	-0.559827	0.183398	9.07938	-1.03092	0.310166	0.99998	-4.65636	0.508406	-0.508406
BACH1	0.1457	-0.234794	0.526195	8.78276	0.779424	0.441351	0.99998	-4.75953	0.355216	0.355216
BACH1-IT1	-0.0329645	-0.205756	0.139827	5.59351	-0.388318	0.700305	0.99998	-4.86524	0.154713	-0.154713
BACH2	-0.139427	-0.506491	0.227638	7.13541	-0.773154	0.445001	0.99998	-4.76176	0.351639	-0.351639
BAD	-0.00592761	-0.281986	0.270131	8.11804	-0.043706	0.965405	0.99998	-4.90019	0.0152903	-0.0152903
BAG1	0.133621	-0.131641	0.398883	9.08156	1.02533	0.312757	0.99998	-4.65894	0.504793	0.504793
BAG2	-0.213137	-0.842779	0.416506	6.96059	-0.689012	0.495691	0.99998	-4.79003	0.304789	-0.304789
BAG3	-0.101351	-0.406552	0.203851	10.3528	-0.675932	0.503851	0.99998	-4.79414	0.297698	-0.297698
BAG4	-0.0346358	-0.279138	0.209866	8.9412	-0.28834	0.774912	0.99998	-4.88109	0.110748	-0.110748
BAG5	-0.125215	-0.437122	0.186693	9.98475	-0.817132	0.419784	0.99998	-4.74576	0.376974	-0.376974
BAG6	0.0748577	-0.179273	0.328988	11.053	0.599573	0.552936	0.99998	-4.81665	0.257325	0.257325
BAGE2	-0.00174236	-0.279428	0.275943	6.40852	-0.0127717	0.989888	0.99998	-4.9006	0.00441403	-0.00441403
BAHCC1	0.0185629	-0.184796	0.221922	7.98053	0.1858	0.853753	0.99998	-4.89251	0.0686679	0.0686679
BAHD1	-0.024601	-0.19369	0.144488	8.36899	-0.296142	0.769	0.99998	-4.88002	0.114074	-0.114074
BAIAP2	0.19796	-0.132895	0.528816	8.36569	1.21787	0.232013	0.99998	-4.563	0.634487	0.634487
BAIAP2-DT	0.357361	0.0473299	0.667391	8.29383	2.3462	0.0252012	0.99998	-3.75265	1.59858	1.59858
BAIAP2L1	0.0557887	-0.0971405	0.208718	5.95543	0.742538	0.463078	0.99998	-4.7724	0.334345	0.334345
BAIAP2L2	0.045495	-0.184358	0.275348	6.86321	0.40288	0.689666	0.99998	-4.86254	0.161361	0.161361
BAIAP3	0.264867	-0.329918	0.859653	8.33919	0.906422	0.371364	0.99998	-4.71075	0.430201	0.430201
BAK1	0.0288989	-0.172861	0.230659	7.96807	0.291548	0.772479	0.99998	-4.88065	0.112113	0.112113
BAMBI	-0.032498	-0.794727	0.729731	8.14479	-0.0867828	0.931375	0.99998	-4.89887	0.0308754	-0.0308754
BANCR	0.0515432	-0.101858	0.204944	6.3518	0.683921	0.498858	0.99998	-4.79164	0.302023	0.302023
BANF1	0.00978412	-0.235002	0.25457	11.2437	0.0813575	0.935655	0.99998	-4.89908	0.0288842	0.0288842
BANF2	-0.0577833	-0.211595	0.0960282	5.49592	-0.764673	0.449966	0.99998	-4.76475	0.34682	-0.34682
BANK1	0.147885	-0.0757869	0.371557	7.11382	1.34578	0.187657	0.99998	-4.49142	0.726635	0.726635
BANP	-0.0843005	-0.437628	0.269027	9.27614	-0.485641	0.63047	0.99998	-4.84538	0.200336	-0.200336
BAP1	0.0303938	-0.158328	0.219115	9.9419	0.327813	0.745149	0.99998	-4.87539	0.127757	0.127757
BARD1	-0.151076	-0.522502	0.22035	9.32041	-0.827914	0.413739	0.99998	-4.74171	0.383274	-0.383274
BARHL1	0.0543933	-0.0946033	0.20339	7.54197	0.743074	0.462758	0.99998	-4.77222	0.334646	0.334646
BARX1	0.110271	-0.136493	0.357035	5.99783	0.909586	0.369717	0.99998	-4.70944	0.432131	0.432131
BARX1-DT	-0.00309088	-0.135329	0.129148	6.17424	-0.0475759	0.962344	0.99998	-4.90011	0.0166694	-0.0166694
BARX2	-0.0635212	-0.281862	0.15482	6.99509	-0.592169	0.557822	0.99998	-4.8187	0.253504	-0.253504
BASP1	0.144223	-0.398652	0.687098	10.6735	0.540751	0.592355	0.99998	-4.83222	0.227418	0.227418
BASP1-AS1	0.0501744	-0.114144	0.214492	5.32046	0.621526	0.538576	0.99998	-4.81045	0.268753	0.268753
BATF	-0.0801117	-0.308556	0.148332	7.43152	-0.713803	0.480428	0.99998	-4.78202	0.318371	-0.318371
BATF2	-0.140433	-0.420081	0.139215	7.23138	-1.02216	0.314229	0.99998	-4.6604	0.502753	-0.502753
BATF3	-0.0309649	-0.357624	0.295694	8.51365	-0.192947	0.848198	0.99998	-4.89188	0.0715029	-0.0715029
BAX	-0.12386	-0.521818	0.274098	8.50264	-0.633514	0.530818	0.99998	-4.80697	0.275054	-0.275054
BAZ1A	-0.589401	-0.969909	-0.208892	8.47217	-3.15289	0.00346008	0.99998	-3.0024	2.46091	-2.46091
BAZ1B	0.255198	-0.0315686	0.541965	9.6882	1.81139	0.0793032	0.99998	-4.18313	1.10071	1.10071
BAZ2A	0.127314	-0.0816048	0.336234	8.67202	1.2404	0.22368	0.99998	-4.55084	0.650372	0.650372
BAZ2B	-0.0450376	-0.389483	0.299408	9.73934	-0.266145	0.791804	0.99998	-4.88398	0.101382	-0.101382
BBC3	0.150626	-0.0823144	0.383567	7.43117	1.31619	0.19729	0.99998	-4.50852	0.704894	0.704894
BBIP1	-0.0105027	-0.344801	0.323795	8.39312	-0.0639484	0.949402	0.99998	-4.89968	0.02255	-0.02255
BBOF1	0.130362	-0.263546	0.524269	7.91788	0.673624	0.505298	0.99998	-4.79486	0.296452	0.296452
BBOX1	-0.00296183	-1.06438	1.05846	9.11308	-0.00567983	0.995503	0.99998	-4.90063	0.00195752	-0.00195752
BBOX1-AS1	-0.00618093	-0.136187	0.123825	5.24515	-0.0967724	0.9235	0.99998	-4.89844	0.0345633	-0.0345633
BBS1	0.22221	-0.155744	0.600164	9.09046	1.19671	0.240051	0.99998	-4.57426	0.619696	0.619696
BBS10	-0.0635438	-0.370018	0.24293	7.47403	-0.422029	0.675774	0.99998	-4.85885	0.170198	-0.170198
BBS12	0.0725302	-0.374744	0.519804	6.9062	0.330071	0.743458	0.99998	-4.87504	0.128744	0.128744
BBS2	-0.0128607	-0.435404	0.409682	9.80103	-0.0619523	0.950979	0.99998	-4.89974	0.021829	-0.021829
BBS4	0.0138417	-0.26768	0.295363	8.20691	0.100079	0.920895	0.99998	-4.89828	0.03579	0.03579
BBS5	0.0696996	-0.467162	0.606561	6.19363	0.264259	0.793243	0.99998	-4.88421	0.100594	0.100594
BBS7	0.0153484	-0.368033	0.39873	7.34071	0.0814881	0.935552	0.99998	-4.89908	0.0289321	0.0289321
BBS9	0.170768	-0.113157	0.454693	8.58586	1.22424	0.229636	0.99998	-4.55959	0.638961	0.638961
BBX	-0.160029	-0.401101	0.0810437	10.285	-1.35118	0.185941	0.99998	-4.48827	0.730625	-0.730625
BCAM	0.129214	-0.177478	0.435906	8.78082	0.857572	0.39739	0.99998	-4.73032	0.400784	0.400784
BCAN	-0.0694101	-0.961805	0.822985	9.56033	-0.158317	0.875183	0.99998	-4.89474	0.0579009	-0.0579009
BCAP29	-0.137772	-0.423149	0.147604	10.1382	-0.982668	0.333008	0.99998	-4.6782	0.477546	-0.477546
BCAP31	0.0965496	-0.121877	0.314976	11.5383	0.899719	0.374868	0.99998	-4.71349	0.426122	0.426122
BCAR1	-0.188285	-0.503092	0.126523	7.6175	-1.2174	0.232192	0.99998	-4.56326	0.634153	-0.634153
BCAR3	-0.0811709	-0.444874	0.282532	7.21557	-0.454273	0.652643	0.99998	-4.85225	0.185325	-0.185325
BCAR4	0.0360234	-0.127354	0.1994	5.89243	0.448804	0.656542	0.99998	-4.85341	0.182737	0.182737
BCAS1	-0.207765	-1.31471	0.899177	7.79619	-0.38204	0.70491	0.99998	-4.86637	0.151866	-0.151866
BCAS2	-0.0770605	-0.311549	0.157428	9.96459	-0.668918	0.508257	0.99998	-4.79632	0.293917	-0.293917
BCAS3	0.0506698	-0.151344	0.252683	7.98823	0.510542	0.613112	0.99998	-4.8396	0.21246	0.21246
BCAS4	0.0810335	-0.14906	0.311127	7.05829	0.716841	0.478576	0.99998	-4.78102	0.320049	0.320049
BCAT1	0.201814	-0.448097	0.851725	10.8917	0.632062	0.531754	0.99998	-4.80739	0.274289	0.274289
BCAT2	-0.0187312	-0.290327	0.252864	8.37395	-0.14038	0.889223	0.99998	-4.896	0.0509892	-0.0509892
BCCIP	-0.164722	-0.398446	0.0690015	8.43176	-1.43454	0.160942	0.99998	-4.43824	0.79333	-0.79333
BCDIN3D	0.0914806	-0.0763147	0.259276	7.40026	1.10972	0.27524	0.99998	-4.61869	0.560288	0.560288
BCDIN3D-AS1	-0.040034	-0.192426	0.112358	5.72163	-0.534725	0.596468	0.99998	-4.83372	0.224413	-0.224413
BCHE	-0.0195991	-1.05401	1.01481	9.18438	-0.038566	0.969472	0.99998	-4.90029	0.0134649	-0.0134649
BCKDHA	0.104225	-0.0638669	0.272316	9.16263	1.26208	0.215874	0.99998	-4.53895	0.665799	0.665799
BCKDHB	-0.123794	-0.353706	0.106119	8.58612	-1.09597	0.281122	0.99998	-4.62544	0.551104	-0.551104
BCKDK	-0.0770758	-0.328318	0.174166	8.83346	-0.624437	0.536686	0.99998	-4.80961	0.27028	-0.27028
BCL10	-0.0248293	-0.342341	0.292682	9.42419	-0.159172	0.874515	0.99998	-4.89468	0.0582326	-0.0582326
BCL11A	-0.0436221	-0.320361	0.233117	8.47023	-0.320847	0.750374	0.99998	-4.87645	0.124722	-0.124722
BCL11B	-0.117725	-0.406784	0.171334	5.84989	-0.828979	0.413145	0.99998	-4.74131	0.383898	-0.383898
BCL2	0.227739	-0.305964	0.761441	8.25477	0.868561	0.391437	0.99998	-4.72601	0.407338	0.407338
BCL2A1	0.000121565	-0.861015	0.861258	7.16454	0.000287341	0.999772	0.99998	-4.90064	9.88194e-05	9.88194e-05
BCL2L1	0.197823	-0.0920902	0.487736	10.3986	1.3889	0.174278	0.99998	-4.46594	0.758756	0.758756
BCL2L10	0.0903865	-0.0595605	0.240333	6.32444	1.22695	0.228627	0.99998	-4.55812	0.640873	0.640873
BCL2L11	0.198101	-0.0856529	0.481855	8.93269	1.42104	0.164799	0.99998	-4.44651	0.783045	0.783045
BCL2L12	0.0803695	-0.19843	0.359169	8.05459	0.586762	0.561405	0.99998	-4.82018	0.250724	0.250724
BCL2L13	0.115086	-0.171942	0.402115	8.97944	0.816133	0.420347	0.99998	-4.74614	0.376392	0.376392
BCL2L14	0.0219171	-0.178439	0.222273	6.52116	0.22266	0.825189	0.99998	-4.88897	0.0834464	0.0834464
BCL2L15	0.0529447	-0.152836	0.258725	6.37275	0.523698	0.604031	0.99998	-4.83644	0.218941	0.218941
BCL2L2	-0.211025	-0.625083	0.203033	9.18602	-1.03737	0.307195	0.99998	-4.65337	0.512586	-0.512586
BCL2L2-PABPN1	-0.00937883	-0.304526	0.285768	10.7983	-0.0646805	0.948823	0.99998	-4.89966	0.0228146	-0.0228146
BCL3	0.471953	-0.0774056	1.02131	8.83087	1.74866	0.0897613	0.99998	-4.22868	1.04691	1.04691
BCL6	-0.162753	-0.530162	0.204655	11.3761	-0.901662	0.37385	0.99998	-4.7127	0.427303	-0.427303
BCL6B	-0.099549	-0.336751	0.137653	8.01893	-0.854242	0.399205	0.99998	-4.73162	0.398804	-0.398804
BCL7A	0.0425294	-0.3286	0.413659	7.55671	0.233253	0.817024	0.99998	-4.88784	0.0877654	0.0877654
BCL7B	0.166718	-0.0518561	0.385291	9.17684	1.55255	0.130185	0.99998	-4.3633	0.885439	0.885439
BCL7C	0.103512	-0.0741616	0.281187	9.49333	1.18585	0.244251	0.99998	-4.57996	0.612163	0.612163
BCL9	0.0212878	-0.185304	0.227879	8.01913	0.20974	0.835176	0.99998	-4.89029	0.0782219	0.0782219
BCL9L	0.0722255	-0.156085	0.300536	8.59192	0.643912	0.524137	0.99998	-4.8039	0.280555	0.280555
BCLAF1	-0.132916	-0.396852	0.131021	11.2506	-1.02504	0.312892	0.99998	-4.65908	0.504605	-0.504605
BCLAF1P1	-0.460859	-0.89297	-0.028749	7.89404	-2.17088	0.0373251	0.99998	-3.90133	1.428	-1.428
BCLAF1P2	-0.557505	-1.02768	-0.087328	8.83472	-2.41351	0.0215848	0.99998	-3.69388	1.66585	-1.66585
BCLAF3	-0.00982682	-0.29077	0.271116	6.92838	-0.0711963	0.943677	0.99998	-4.89945	0.0251769	-0.0251769
BCO1	-0.0116463	-0.270332	0.24704	5.057	-0.091638	0.927546	0.99998	-4.89866	0.0326644	-0.0326644
BCO2	0.424859	-0.0311811	0.880899	7.26056	1.89629	0.0668135	0.99998	-4.11967	1.17514	1.17514
BCOR	-0.0421296	-0.413424	0.329164	7.69793	-0.230957	0.818791	0.99998	-4.88809	0.0868268	-0.0868268
BCORL1	0.0993534	-0.103774	0.30248	8.43501	0.995583	0.326785	0.99998	-4.67245	0.485738	0.485738
BCORP1	0.0294258	-0.0657426	0.124594	4.41054	0.629358	0.533501	0.99998	-4.80818	0.272865	0.272865
BCR	0.25064	-0.17635	0.677631	8.88538	1.1948	0.240785	0.99998	-4.57526	0.61837	0.61837
BCRP2	0.238706	-0.146623	0.624035	8.75697	1.26094	0.21628	0.99998	-4.53958	0.664983	0.664983
BCRP3	0.156764	-0.260253	0.573781	8.23824	0.765165	0.449677	0.99998	-4.76458	0.347099	0.347099
BCRP6	0.156764	-0.260253	0.573781	8.23824	0.765165	0.449677	0.99998	-4.76458	0.347099	0.347099
BCRP7	0.156764	-0.260253	0.573781	8.23824	0.765165	0.449677	0.99998	-4.76458	0.347099	0.347099
BCS1L	0.0528936	-0.165063	0.27085	8.92834	0.493965	0.624643	0.99998	-4.84348	0.204368	0.204368
BDH1	0.193015	-0.109412	0.495442	7.51003	1.29907	0.203031	0.99998	-4.51826	0.692437	0.692437
BDH2	-0.161653	-0.488128	0.164822	10.1869	-1.00785	0.320949	0.99998	-4.66692	0.493564	-0.493564
BDKRB1	0.00836105	-0.137519	0.154241	6.66449	0.116661	0.907844	0.99998	-4.89744	0.0419887	0.0419887
BDKRB2	-0.424313	-0.794279	-0.054347	7.76527	-2.33446	0.025885	0.99998	-3.76281	1.58695	-1.58695
BDNF	-0.108196	-0.538957	0.322565	6.44446	-0.511253	0.612619	0.99998	-4.83943	0.21281	-0.21281
BDNF-AS	0.035795	-0.12396	0.195551	4.61715	0.456068	0.651365	0.99998	-4.85187	0.186176	0.186176
BDP1	-0.161049	-0.496133	0.174035	8.79885	-0.978286	0.335137	0.99998	-4.68013	0.474778	-0.474778
BEAN1	0.209333	-0.428531	0.847196	6.31646	0.667993	0.50884	0.99998	-4.7966	0.293419	0.293419
BECN1	0.0692529	-0.17105	0.309556	9.85983	0.5866	0.561512	0.99998	-4.82022	0.250641	0.250641
BEGAIN	0.026813	-0.394948	0.448574	7.55659	0.129402	0.897834	0.99998	-4.8967	0.0468037	0.0468037
BEND2	0.0599048	-0.0709133	0.190723	4.86056	0.932086	0.358144	0.99998	-4.70006	0.445943	0.445943
BEND3	-0.0482156	-0.221505	0.125073	7.36747	-0.566343	0.575039	0.99998	-4.82564	0.240303	-0.240303
BEND4	0.0862241	-0.0508267	0.223275	4.47933	1.28059	0.209374	0.99998	-4.52866	0.679077	0.679077
BEND5	-0.140151	-0.458897	0.178595	7.52906	-0.894978	0.377359	0.99998	-4.71542	0.423245	-0.423245
BEND6	-0.554139	-1.22012	0.111839	6.97899	-1.69364	0.0998689	0.99998	-4.26767	1.00057	-1.00057
BEND7	-0.0235964	-0.525943	0.47875	7.25496	-0.0956102	0.924415	0.99998	-4.89849	0.0341328	-0.0341328
BEST1	-0.220196	-0.49175	0.0513583	9.30259	-1.6505	0.108444	0.99998	-4.29758	0.964796	-0.964796
BEST2	0.0615886	-0.101764	0.224942	6.72675	0.767425	0.448352	0.99998	-4.76378	0.348381	0.348381
BEST3	-0.145601	-0.596007	0.304805	6.88636	-0.657996	0.51516	0.99998	-4.79966	0.288058	-0.288058
BEST4	0.339144	-0.259566	0.937855	5.56046	1.153	0.257294	0.99998	-4.59695	0.589571	0.589571
BET1	0.263813	-0.0696408	0.597267	9.4203	1.61036	0.116961	0.99998	-4.32489	0.93196	0.93196
BET1L	0.21911	-0.0279958	0.466216	9.0636	1.80485	0.0803419	0.99998	-4.18793	1.09506	1.09506
BEX1	0.207962	-0.749465	1.16539	10.3571	0.442121	0.661321	0.99998	-4.8548	0.179588	0.179588
BEX2	0.403843	-0.12055	0.928236	9.81859	1.56754	0.126645	0.99998	-4.35344	0.897412	0.897412
BEX3	-0.0526299	-0.236042	0.130782	13.1302	-0.584073	0.563191	0.99998	-4.82091	0.249344	-0.249344
BEX4	-0.0606862	-0.376102	0.25473	10.058	-0.391624	0.697884	0.99998	-4.86464	0.156217	-0.156217
BEX5	-0.313933	-1.26332	0.635452	8.0622	-0.673065	0.50565	0.99998	-4.79503	0.29615	-0.29615
BFAR	0.0104126	-0.205854	0.22668	9.484	0.0980015	0.922531	0.99998	-4.89838	0.035019	0.035019
BFSP1	0.169973	-0.0601215	0.400068	6.30569	1.50361	0.142307	0.99998	-4.39495	0.846773	0.846773
BFSP2	-0.0845681	-0.253764	0.0846275	5.88832	-1.01737	0.316467	0.99998	-4.66259	0.499671	-0.499671
BFSP2-AS1	0.0292997	-0.0772468	0.135846	6.56473	0.55974	0.579483	0.99998	-4.82736	0.23696	0.23696
BGLAP	0.163541	-0.308063	0.635146	7.20384	0.705849	0.485295	0.99998	-4.78462	0.313994	0.313994
BGLT3	0.0811234	-0.0947188	0.256966	7.18712	0.939043	0.354614	0.99998	-4.69712	0.450244	0.450244
BGN	-0.108174	-0.851719	0.635372	9.81146	-0.296126	0.769012	0.99998	-4.88002	0.114067	-0.114067
BHLHB9	0.354219	0.0992181	0.609221	7.1934	2.82743	0.00795761	0.99998	-3.31545	2.09922	2.09922
BHLHE22	-0.121741	-0.565813	0.322331	6.63804	-0.558014	0.580647	0.99998	-4.82781	0.236088	-0.236088
BHLHE23	0.00476138	-0.147984	0.157507	5.19479	0.0634494	0.949796	0.99998	-4.89969	0.0223696	0.0223696
BHLHE40	0.378792	-0.0158516	0.773436	11.3237	1.9537	0.0593615	0.99998	-4.07562	1.22649	1.22649
BHLHE41	-0.176306	-0.900129	0.547516	10.795	-0.495791	0.623368	0.99998	-4.84306	0.205256	-0.205256
BHMT	-0.0431461	-0.242828	0.156535	7.57796	-0.439811	0.662976	0.99998	-4.85527	0.178502	-0.178502
BHMT2	-0.250489	-0.88351	0.382531	7.01866	-0.805441	0.426401	0.99998	-4.7501	0.370182	-0.370182
BICC1	0.0120061	-0.715333	0.739345	7.68342	0.0335991	0.973402	0.99998	-4.90038	0.0117079	0.0117079
BICD1	-0.120763	-0.522591	0.281066	9.40356	-0.611722	0.544965	0.99998	-4.81325	0.263632	-0.263632
BICD2	-0.0754218	-0.295239	0.144395	9.37853	-0.698391	0.489885	0.99998	-4.78703	0.309906	-0.309906
BICDL1	0.0779688	-0.177596	0.333534	6.35036	0.620986	0.538927	0.99998	-4.8106	0.26847	0.26847
BICDL2	0.054424	-0.112654	0.221502	6.29327	0.663031	0.511971	0.99998	-4.79813	0.290754	0.290754
BICRA	-0.0654594	-0.331959	0.20104	8.5542	-0.499963	0.620459	0.99998	-4.84209	0.207287	-0.207287
BICRAL	0.140525	-0.115245	0.396295	8.81334	1.11832	0.271604	0.99998	-4.61443	0.566064	0.566064
BID	-0.022099	-0.42112	0.376922	8.97648	-0.11273	0.910936	0.99998	-4.89765	0.0405122	-0.0405122
BIK	-0.0115428	-0.182134	0.159048	6.38094	-0.137727	0.891303	0.99998	-4.89617	0.0499745	-0.0499745
BIN1	0.125964	-0.367045	0.618974	10.0892	0.520062	0.606534	0.99998	-4.83732	0.217145	0.217145
BIN2	0.00895359	-0.309412	0.327319	8.47551	0.0572445	0.9547	0.99998	-4.89987	0.0201331	0.0201331
BIN3	0.15874	-0.0822555	0.399735	8.92879	1.34072	0.189278	0.99998	-4.49436	0.722901	0.722901
BIRC2	-0.00138433	-0.259607	0.256838	10.6056	-0.0109121	0.99136	0.99998	-4.90061	0.00376857	-0.00376857
BIRC3	0.273388	-0.311659	0.858436	7.27177	0.951155	0.348525	0.99998	-4.69194	0.457767	0.457767
BIRC5	0.224497	-0.295433	0.744427	7.98506	0.878876	0.3859	0.99998	-4.72191	0.413525	0.413525
BIRC6	-0.0197611	-0.234981	0.195459	9.46724	-0.186893	0.852903	0.99998	-4.89242	0.0691003	-0.0691003
BIRC7	0.0994751	-0.131158	0.330108	7.42485	0.877921	0.386411	0.99998	-4.72229	0.412951	0.412951
BISPR	0.017098	-0.330311	0.364507	7.46377	0.100176	0.920818	0.99998	-4.89828	0.0358263	0.0358263
BIVM	0.226681	-0.173164	0.626526	8.45856	1.15395	0.256911	0.99998	-4.59647	0.590218	0.590218
BIVM-ERCC5	0.12166	-0.124384	0.367705	8.11802	1.00646	0.321605	0.99998	-4.66755	0.492677	0.492677
BLACAT1	0.0590677	-0.228594	0.346729	5.74001	0.417957	0.678719	0.99998	-4.85965	0.16831	0.16831
BLCAP	0.226964	-0.00350121	0.45743	10.5775	2.00454	0.0533767	0.99998	-4.03589	1.27265	1.27265
BLID	0.0336895	-0.174057	0.241436	5.12974	0.330083	0.743449	0.99998	-4.87504	0.128749	0.128749
BLK	0.0152391	-0.15122	0.181698	6.85795	0.186343	0.85333	0.99998	-4.89247	0.0688829	0.0688829
BLM	0.095657	-0.328527	0.519841	8.41446	0.459013	0.649271	0.99998	-4.85124	0.187574	0.187574
BLMH	-0.117847	-0.448254	0.21256	8.63782	-0.72599	0.473025	0.99998	-4.77798	0.325116	-0.325116
BLNK	0.126699	-0.445805	0.699203	7.5836	0.450462	0.655359	0.99998	-4.85306	0.183521	0.183521
BLOC1S1	-0.0114541	-0.291128	0.26822	9.8522	-0.0833629	0.934073	0.99998	-4.899	0.0296193	-0.0296193
BLOC1S2	-0.0360515	-0.321739	0.249636	10.1571	-0.256859	0.798902	0.99998	-4.88512	0.0975065	-0.0975065
BLOC1S3	0.108869	-0.135611	0.35335	7.5459	0.906409	0.37137	0.99998	-4.71075	0.430193	0.430193
BLOC1S4	0.00594082	-0.301479	0.31336	8.78503	0.0393349	0.968863	0.99998	-4.90028	0.0137375	0.0137375
BLOC1S5	-0.0359469	-0.269122	0.197228	9.64435	-0.313792	0.755678	0.99998	-4.8775	0.121663	-0.121663
BLOC1S5-TXNDC5	0.00446905	-0.414622	0.42356	10.9617	0.0217055	0.982815	0.99998	-4.90053	0.00752813	0.00752813
BLOC1S6	-0.0377314	-0.314927	0.239464	10.6261	-0.277063	0.783481	0.99998	-4.88259	0.105972	-0.105972
BLVRA	0.0057383	-0.263652	0.275129	10.2702	0.0433574	0.965681	0.99998	-4.9002	0.0151663	0.0151663
BLVRB	0.0552006	-0.23716	0.347562	9.44768	0.384315	0.703241	0.99998	-4.86596	0.152896	0.152896
BLZF1	-0.0782322	-0.322185	0.165721	7.1534	-0.652743	0.518499	0.99998	-4.80125	0.285252	-0.285252
BMF	0.0301978	-0.164583	0.224979	7.25647	0.315567	0.754343	0.99998	-4.87723	0.122431	0.122431
BMI1	0.0483978	-0.281743	0.378538	9.68414	0.298393	0.767297	0.99998	-4.87971	0.115037	0.115037
BMP1	-0.00628247	-0.336664	0.324099	8.95369	-0.0387058	0.969361	0.99998	-4.90029	0.0135145	-0.0135145
BMP10	0.018919	-0.141305	0.179143	5.84172	0.240344	0.811569	0.99998	-4.88705	0.0906747	0.0906747
BMP15	0.022869	-0.129627	0.175365	5.26916	0.305247	0.762118	0.99998	-4.87874	0.117978	0.117978
BMP2	-0.697651	-1.38837	-0.00693286	7.83874	-2.05589	0.0478732	0.99998	-3.99507	1.31991	-1.31991
BMP2K	-0.313836	-0.778458	0.150785	9.82029	-1.37489	0.178543	0.99998	-4.47429	0.748258	-0.748258
BMP3	0.0503695	-0.0975463	0.198285	5.78186	0.693131	0.493136	0.99998	-4.78871	0.307033	0.307033
BMP4	-0.0149883	-0.284509	0.254532	7.57579	-0.113194	0.910571	0.99998	-4.89762	0.0406861	-0.0406861
BMP5	-0.0555134	-0.736938	0.625911	6.65748	-0.165822	0.869321	0.99998	-4.89417	0.0608198	-0.0608198
BMP6	0.155286	-0.419	0.729572	6.6532	0.550384	0.585807	0.99998	-4.82977	0.232245	0.232245
BMP7	0.468748	-0.0828786	1.02037	8.91454	1.72964	0.0931527	0.99998	-4.24226	1.0308	1.0308
BMP8A	-0.0268465	-0.283768	0.230075	8.10582	-0.212692	0.832892	0.99998	-4.88999	0.0794114	-0.0794114
BMP8B	-0.156863	-0.607422	0.293697	6.64691	-0.708648	0.48358	0.99998	-4.78371	0.315532	-0.315532
BMPER	-0.0314229	-0.732679	0.669833	5.12872	-0.0912078	0.927886	0.99998	-4.89868	0.0325056	-0.0325056
BMPR1A	-0.297366	-0.636902	0.0421704	8.67196	-1.78266	0.0839574	0.99998	-4.20414	1.07594	-1.07594
BMPR1AP2	-0.294228	-0.643208	0.0547523	8.65023	-1.71611	0.0956312	0.99998	-4.25185	1.0194	-1.0194
BMPR1B	0.0565147	-0.524868	0.637898	8.77647	0.197862	0.844382	0.99998	-4.89143	0.0734611	0.0734611
BMPR2	-0.235461	-0.586769	0.115847	10.0174	-1.36425	0.181834	0.99998	-4.48059	0.740326	-0.740326
BMS1	-0.0258107	-0.245023	0.193401	8.86126	-0.239662	0.812093	0.99998	-4.88713	0.0903944	-0.0903944
BMS1P1	0.0325096	-0.423819	0.488838	9.39698	0.14501	0.885596	0.99998	-4.89569	0.0527643	0.0527643
BMS1P17	0.0235135	-0.118502	0.16553	4.33273	0.33701	0.738269	0.99998	-4.87395	0.131785	0.131785
BMS1P22	0.0235135	-0.118502	0.16553	4.33273	0.33701	0.738269	0.99998	-4.87395	0.131785	0.131785
BMT2	0.29948	-0.0192012	0.618161	7.91051	1.91282	0.0645893	0.99998	-4.10708	1.18984	1.18984
BMX	0.00467743	-0.207873	0.217228	6.30846	0.0447928	0.964546	0.99998	-4.90017	0.0156772	0.0156772
BNC1	0.108348	-0.110021	0.326718	4.95768	1.00993	0.319965	0.99998	-4.66598	0.494898	0.494898
BNC2	-0.0439164	-0.885323	0.79749	8.52934	-0.106239	0.916044	0.99998	-4.89798	0.0380837	-0.0380837
BNIP1	0.0787967	-0.076518	0.234111	7.87132	1.03266	0.309363	0.99998	-4.65556	0.509532	0.509532
BNIP2	0.0966086	-0.264843	0.45806	9.12955	0.544037	0.590118	0.99998	-4.83139	0.229061	0.229061
BNIP3	-0.333774	-0.746419	0.0788715	10.7814	-1.64641	0.109287	0.99998	-4.30039	0.961431	-0.961431
BNIP3L	-0.0740543	-0.383255	0.235146	11.6453	-0.487498	0.629168	0.99998	-4.84496	0.201233	-0.201233
BNIP3P1	-0.447679	-0.894332	-0.00102562	9.10983	-2.04013	0.0495063	0.99998	-4.00767	1.30534	-1.30534
BNIPL	0.0990648	-0.0319165	0.230046	4.82576	1.53947	0.133339	0.99998	-4.37183	0.875042	0.875042
BOC	0.516458	0.0990854	0.933831	9.36412	2.51868	0.0168721	0.99998	-3.60035	1.77283	1.77283
BOD1	0.15914	-0.20315	0.521431	9.68309	0.894098	0.377823	0.99998	-4.71578	0.422712	0.422712
BOD1L1	0.022345	-0.203032	0.247721	9.11232	0.201806	0.841323	0.99998	-4.89106	0.0750374	0.0750374
BOD1L2	0.016556	-0.140406	0.173519	5.59614	0.214695	0.831342	0.99998	-4.88979	0.0802202	0.0802202
BOK	-0.162477	-0.89713	0.572176	7.68438	-0.450166	0.65557	0.99998	-4.85312	0.183381	-0.183381
BOLA1	0.252138	-0.0587416	0.563018	6.8333	1.65085	0.108371	0.99998	-4.29734	0.965088	0.965088
BOLA2	-0.0582408	-0.38138	0.264898	9.30141	-0.36686	0.716094	0.99998	-4.86903	0.14503	-0.14503
BOLA2-SMG1P6	-0.0582408	-0.38138	0.264898	9.30141	-0.36686	0.716094	0.99998	-4.86903	0.14503	-0.14503
BOLA2B	-0.0623228	-0.379148	0.254502	9.24545	-0.400396	0.691476	0.99998	-4.86301	0.160223	-0.160223
BOLA3	-0.0401689	-0.289133	0.208796	10.0674	-0.328409	0.744703	0.99998	-4.87529	0.128017	-0.128017
BOLA3-AS1	0.013688	-0.197886	0.225262	6.39431	0.131686	0.896042	0.99998	-4.89656	0.0476718	0.0476718
BOLL	-0.022547	-0.17693	0.131836	5.54208	-0.29727	0.768146	0.99998	-4.87986	0.114556	-0.114556
BOP1	0.00319194	-0.299407	0.305791	7.8998	0.0214709	0.983001	0.99998	-4.90053	0.00744608	0.00744608
BORA	0.0537483	-0.270881	0.378378	6.65575	0.337008	0.738271	0.99998	-4.87395	0.131784	0.131784
BORCS5	-0.0363478	-0.292822	0.220126	7.61309	-0.288467	0.774815	0.99998	-4.88107	0.110802	-0.110802
BORCS6	-0.000822395	-0.196654	0.19501	7.88875	-0.0085479	0.993232	0.99998	-4.90062	0.00294932	-0.00294932
BORCS7	-0.031544	-0.455225	0.392137	9.63473	-0.151544	0.88048	0.99998	-4.89523	0.0552804	-0.0552804
BORCS7-ASMT	0.318472	0.011455	0.625488	6.70617	2.1114	0.0424909	0.99998	-3.95021	1.3717	1.3717
BORCS8	-0.0319818	-0.325172	0.261209	8.12916	-0.222032	0.825674	0.99998	-4.88904	0.0831913	-0.0831913
BORCS8-MEF2B	0.104109	-0.074979	0.283198	6.1633	1.18327	0.245258	0.99998	-4.58131	0.610377	0.610377
BPESC1	0.0105609	-0.0740049	0.0951266	4.17252	0.254195	0.800941	0.99998	-4.88544	0.0963994	0.0963994
BPGM	-0.284311	-0.675107	0.106485	8.35262	-1.48083	0.148252	0.99998	-4.40941	0.828999	-0.828999
BPHL	-0.00180901	-0.191612	0.187994	7.81016	-0.0193999	0.98464	0.99998	-4.90055	0.00672239	-0.00672239
BPI	0.173572	-0.00916091	0.356304	6.91551	1.93342	0.0619078	0.99998	-4.09129	1.20826	1.20826
BPIFA1	-0.0122364	-0.169722	0.145249	6.52331	-0.158153	0.875312	0.99998	-4.89475	0.057837	-0.057837
BPIFA2	0.04442	-0.137719	0.226559	6.85422	0.496407	0.622938	0.99998	-4.84292	0.205555	0.205555
BPIFA3	0.0708006	-0.0978183	0.23942	7.94337	0.85466	0.398977	0.99998	-4.73146	0.399053	0.399053
BPIFA4P	-0.0829098	-0.287912	0.122093	7.25036	-0.823207	0.416372	0.99998	-4.74349	0.380519	-0.380519
BPIFB1	-0.0394401	-0.20346	0.12458	5.84235	-0.489444	0.627805	0.99998	-4.84452	0.202176	-0.202176
BPIFB2	0.0712067	-0.079099	0.221512	6.51777	0.964291	0.341999	0.99998	-4.68626	0.465975	0.465975
BPIFB4	0.0438594	-0.178568	0.266287	5.93721	0.401362	0.690772	0.99998	-4.86283	0.160665	0.160665
BPIFB6	-0.0220969	-0.165075	0.120881	5.06292	-0.314575	0.755089	0.99998	-4.87738	0.122002	-0.122002
BPIFB9P	-0.00941288	-0.143539	0.124713	5.07912	-0.142847	0.88729	0.99998	-4.89584	0.0519344	-0.0519344
BPIFC	0.058476	-0.0934085	0.210361	6.46886	0.783658	0.438897	0.99998	-4.75801	0.357637	0.357637
BPNT1	-0.277518	-0.471436	-0.0836005	7.58036	-2.91297	0.0064173	0.99998	-3.23424	2.19265	-2.19265
BPTF	0.269396	-0.132288	0.671079	10.0152	1.36512	0.181564	0.99998	-4.48008	0.740971	0.740971
BPTFP1	-0.0614852	-0.474015	0.351045	8.85294	-0.303373	0.763533	0.99998	-4.879	0.117172	-0.117172
BPY2	0.042369	-0.185027	0.269765	5.37195	0.379252	0.70696	0.99998	-4.86687	0.150605	0.150605
BPY2B	0.042369	-0.185027	0.269765	5.37195	0.379252	0.70696	0.99998	-4.86687	0.150605	0.150605
BPY2C	0.042369	-0.185027	0.269765	5.37195	0.379252	0.70696	0.99998	-4.86687	0.150605	0.150605
BRAF	0.0828503	-0.118591	0.284292	8.84364	0.837159	0.408598	0.99998	-4.7382	0.388703	0.388703
BRAP	0.058121	-0.149216	0.265458	8.14546	0.570584	0.572194	0.99998	-4.82452	0.242457	0.242457
BRAT1	0.31057	0.025057	0.596083	9.54808	2.21409	0.0339306	0.99998	-3.86531	1.46941	1.46941
BRCA1	0.140257	-0.154401	0.434916	7.44333	0.968877	0.33974	0.99998	-4.68426	0.468853	0.468853
BRCA2	0.103029	-0.14071	0.346768	5.1235	0.860391	0.395857	0.99998	-4.72922	0.402462	0.402462
BRCC3	-0.123186	-0.351481	0.10511	8.58599	-1.09831	0.280113	0.99998	-4.6243	0.552666	-0.552666
BRD1	0.0881237	-0.19495	0.371197	8.31296	0.63366	0.530724	0.99998	-4.80692	0.275132	0.275132
BRD2	0.059971	-0.23646	0.356402	10.259	0.411794	0.683186	0.99998	-4.86085	0.165461	0.165461
BRD3	0.162913	-0.182359	0.508186	10.3018	0.960411	0.343918	0.99998	-4.68795	0.463546	0.463546
BRD3OS	0.204149	-0.250945	0.659243	8.86015	0.913081	0.367903	0.99998	-4.708	0.434266	0.434266
BRD4	0.298499	-0.0329731	0.629972	10.3798	1.83298	0.0759509	0.99998	-4.16718	1.11947	1.11947
BRD7	-0.0947825	-0.361841	0.172276	9.43841	-0.722411	0.475192	0.99998	-4.77918	0.323131	-0.323131
BRD7P2	-0.0947825	-0.361841	0.172276	9.43841	-0.722411	0.475192	0.99998	-4.77918	0.323131	-0.323131
BRD8	0.220367	-0.074433	0.515166	10.0134	1.52153	0.137767	0.99998	-4.38345	0.860854	0.860854
BRD9	0.0680055	-0.141115	0.277126	9.21926	0.661925	0.512671	0.99998	-4.79846	0.290161	0.290161
BRDT	0.0422468	-0.0906465	0.17514	4.58453	0.647073	0.522115	0.99998	-4.80295	0.282234	0.282234
BRF1	-0.0923262	-0.3605	0.175848	7.57422	-0.700761	0.488423	0.99998	-4.78626	0.311203	-0.311203
BRF2	0.00793273	-0.173931	0.189796	8.65977	0.088785	0.929796	0.99998	-4.89878	0.0316123	0.0316123
BRI3	0.0501235	-0.244969	0.345216	10.9983	0.345737	0.731761	0.99998	-4.87256	0.13563	0.13563
BRI3BP	0.137253	-0.224919	0.499424	8.73758	0.771381	0.446036	0.99998	-4.76239	0.35063	0.35063
BRICD5	0.203984	-0.0486322	0.4566	7.79048	1.6436	0.109869	0.99998	-4.30231	0.959125	0.959125
BRINP1	-0.0958815	-0.738805	0.547042	8.12349	-0.303555	0.763395	0.99998	-4.87898	0.11725	-0.11725
BRINP2	-0.250623	-0.898304	0.397059	7.84269	-0.787628	0.436603	0.99998	-4.75659	0.359913	-0.359913
BRINP3	-0.325151	-1.20938	0.559077	6.54462	-0.748485	0.459534	0.99998	-4.77037	0.337683	-0.337683
BRIP1	0.1213	-0.380712	0.623311	6.8824	0.491822	0.62614	0.99998	-4.84397	0.203328	0.203328
BRIX1	-0.313925	-0.615695	-0.0121561	7.01134	-2.11745	0.0419379	0.99998	-3.94528	1.37739	-1.37739
BRK1	-0.110746	-0.349012	0.12752	10.8863	-0.946084	0.351066	0.99998	-4.69412	0.454612	-0.454612
BRMS1	0.0484902	-0.180856	0.277836	8.68717	0.430353	0.669771	0.99998	-4.85719	0.174074	0.174074
BRMS1L	-0.297622	-0.626779	0.0315358	8.37082	-1.84045	0.0748208	0.99998	-4.16164	1.12598	-1.12598
BROX	-0.14064	-0.324128	0.0428478	10.324	-1.56014	0.128382	0.99998	-4.35832	0.891495	-0.891495
BRPF1	0.0496367	-0.127671	0.226944	8.38758	0.56982	0.572706	0.99998	-4.82472	0.242068	0.242068
BRPF3	-0.119578	-0.421094	0.181938	7.85773	-0.807242	0.425377	0.99998	-4.74943	0.371226	-0.371226
BRS3	0.0915863	-0.0458071	0.22898	6.09862	1.35683	0.184155	0.99998	-4.48495	0.734817	0.734817
BRSK1	0.0378057	-0.223268	0.29888	7.81902	0.294752	0.770052	0.99998	-4.88021	0.11348	0.11348
BRSK2	0.108805	-0.0803453	0.297955	6.66156	1.17086	0.250144	0.99998	-4.58777	0.601811	0.601811
BRWD1	-0.238748	-0.47888	0.00138426	8.65296	-2.02373	0.0512586	0.99998	-4.02071	1.29023	-1.29023
BRWD1-AS2	0.00642032	-0.150624	0.163465	6.12666	0.083214	0.93419	0.99998	-4.89901	0.0295647	0.0295647
BRWD3	0.032955	-0.09718	0.16309	6.27676	0.515453	0.609714	0.99998	-4.83843	0.214874	0.214874
BSCL2	0.413219	-0.169473	0.995911	10.0018	1.44346	0.158433	0.99998	-4.43275	0.800156	0.800156
BSDC1	0.0897275	-0.169093	0.348548	9.53912	0.705649	0.485418	0.99998	-4.78468	0.313884	0.313884
BSG	-0.104226	-0.632401	0.423949	10.3434	-0.401661	0.690554	0.99998	-4.86277	0.160802	-0.160802
BSN	0.245729	-0.202711	0.694168	6.96148	1.11536	0.272852	0.99998	-4.6159	0.564073	0.564073
BSN-DT	-0.00272086	-0.17148	0.166038	6.27094	-0.0328172	0.97402	0.99998	-4.90039	0.0114319	-0.0114319
BSND	-0.0376113	-0.193019	0.117796	7.30726	-0.492615	0.625586	0.99998	-4.84379	0.203713	-0.203713
BSPRY	-0.0281461	-0.187666	0.131373	6.81797	-0.359143	0.721804	0.99998	-4.87034	0.141581	-0.141581
BST1	0.0765179	-0.224775	0.377811	6.02568	0.516935	0.608691	0.99998	-4.83807	0.215603	0.215603
BST2	0.102059	-0.517182	0.7213	9.16417	0.33547	0.73942	0.99998	-4.8742	0.131109	0.131109
BTAF1	-0.0299313	-0.393648	0.333786	7.96901	-0.167504	0.868008	0.99998	-4.89404	0.0614761	-0.0614761
BTBD1	-0.22781	-0.494556	0.0389354	10.7336	-1.73835	0.091586	0.99998	-4.23605	1.03817	-1.03817
BTBD10	-0.0639713	-0.261991	0.134048	9.45766	-0.657567	0.515433	0.99998	-4.79979	0.287828	-0.287828
BTBD11	-0.96644	-1.77562	-0.157259	8.71619	-2.43104	0.0207243	0.99998	-3.67843	1.68352	-1.68352
BTBD16	0.00904084	-0.139225	0.157306	5.1374	0.124117	0.901985	0.99998	-4.89701	0.0448008	0.0448008
BTBD17	0.0300739	-0.217307	0.277455	6.18706	0.247449	0.806113	0.99998	-4.88624	0.0936043	0.0936043
BTBD19	0.0940998	-0.172029	0.360229	8.13957	0.719713	0.47683	0.99998	-4.78007	0.321636	0.321636
BTBD2	0.113335	-0.192003	0.418673	9.12711	0.755519	0.455362	0.99998	-4.76794	0.341643	0.341643
BTBD3	-0.437466	-0.976514	0.101581	9.66699	-1.65189	0.108159	0.99998	-4.29663	0.965938	-0.965938
BTBD6	-0.112595	-0.404037	0.178847	9.68125	-0.786371	0.437329	0.99998	-4.75704	0.359192	-0.359192
BTBD7	-0.203268	-0.489823	0.0832878	9.36855	-1.44385	0.158323	0.99998	-4.4325	0.800456	-0.800456
BTBD8	0.0887698	-0.360047	0.537587	6.10099	0.402586	0.689881	0.99998	-4.8626	0.161226	0.161226
BTBD9	-0.18382	-0.357372	-0.0102692	8.25743	-2.1559	0.0385707	0.99998	-3.91372	1.41374	-1.41374
BTC	-0.126318	-0.507127	0.25449	4.39763	-0.675184	0.50432	0.99998	-4.79437	0.297294	-0.297294
BTD	-0.0893043	-0.304191	0.125582	7.67398	-0.845914	0.403767	0.99998	-4.73484	0.393869	-0.393869
BTF3	0.00508726	-0.21792	0.228094	12.2591	0.0464331	0.963248	0.99998	-4.90013	0.0162617	0.0162617
BTF3L4	-0.226837	-0.475619	0.021944	9.55349	-1.85592	0.0725237	0.99998	-4.1501	1.13952	-1.13952
BTF3L4P2	-0.22922	-0.523582	0.065142	9.49622	-1.58501	0.122616	0.99998	-4.34186	0.911451	-0.911451
BTF3P11	-0.0556004	-0.172338	0.0611374	4.3621	-0.969459	0.339454	0.99998	-4.68401	0.469219	-0.469219
BTF3P12	-0.0851876	-0.246182	0.0758066	6.86984	-1.07703	0.289371	0.99998	-4.63462	0.538544	-0.538544
BTF3P13	-0.104005	-0.221654	0.0136442	4.69484	-1.7994	0.0812175	0.99998	-4.19192	1.09035	-1.09035
BTG1	0.242999	-0.034152	0.520149	11.6002	1.78464	0.0836288	0.99998	-4.2027	1.07764	1.07764
BTG2	0.137902	-0.238804	0.514607	10.6863	0.745127	0.461533	0.99998	-4.77152	0.335797	0.335797
BTG3	-0.213919	-0.570123	0.142284	10.8119	-1.2224	0.23032	0.99998	-4.56057	0.637669	-0.637669
BTG3-AS1	-0.181556	-0.464642	0.10153	5.7418	-1.30543	0.200883	0.99998	-4.51465	0.697057	-0.697057
BTG4	0.00634852	-0.159345	0.172043	5.25537	0.077988	0.938314	0.99998	-4.89921	0.0276517	0.0276517
BTK	-0.0632968	-0.306484	0.179891	7.64582	-0.529789	0.599848	0.99998	-4.83494	0.221959	-0.221959
BTLA	0.080966	-0.0696571	0.231589	5.29293	1.09414	0.281911	0.99998	-4.62633	0.549888	0.549888
BTN1A1	-0.0591459	-0.199238	0.0809462	5.59206	-0.859356	0.396419	0.99998	-4.72962	0.401846	-0.401846
BTN2A1	-0.117061	-0.379894	0.145772	9.12036	-0.906557	0.371293	0.99998	-4.71069	0.430283	-0.430283
BTN2A2	-0.174204	-0.475951	0.127543	8.17348	-1.17511	0.248463	0.99998	-4.58556	0.604739	-0.604739
BTN2A3P	-0.0734147	-0.22802	0.0811904	6.16491	-0.966544	0.340888	0.99998	-4.68528	0.467389	-0.467389
BTN3A1	0.0934677	-0.299906	0.486842	9.33546	0.483636	0.631877	0.99998	-4.84583	0.199368	0.199368
BTN3A2	-0.174869	-0.703208	0.35347	10.4723	-0.673694	0.505254	0.99998	-4.79484	0.29649	-0.29649
BTN3A3	-0.174869	-0.703208	0.35347	10.4723	-0.673694	0.505254	0.99998	-4.79484	0.29649	-0.29649
BTNL2	-0.0967222	-0.291805	0.0983601	5.72109	-1.00919	0.320318	0.99998	-4.66632	0.494419	-0.494419
BTNL3	0.0749164	-0.0867245	0.236557	7.96211	0.943383	0.352424	0.99998	-4.69527	0.452934	0.452934
BTNL8	-0.0719039	-0.27403	0.130222	7.34597	-0.724091	0.474174	0.99998	-4.77862	0.324062	-0.324062
BTNL9	0.139918	-0.28953	0.569366	8.55597	0.66317	0.511884	0.99998	-4.79808	0.290829	0.290829
BTRC	0.113133	-0.106137	0.332403	8.05071	1.0502	0.301349	0.99998	-4.64738	0.52093	0.52093
BUB1	0.0199905	-0.598453	0.638434	6.99046	0.0657938	0.947944	0.99998	-4.89962	0.0232174	0.0232174
BUB1B	0.191991	-0.499712	0.883693	8.22876	0.564968	0.575963	0.99998	-4.826	0.239605	0.239605
BUB3	-0.104814	-0.320214	0.110587	10.0703	-0.990454	0.329247	0.99998	-4.67474	0.482479	-0.482479
BUD13	-0.0699388	-0.28353	0.143652	7.93941	-0.666497	0.509783	0.99998	-4.79706	0.292614	-0.292614
BUD23	0.138279	-0.120566	0.397124	10.2814	1.08738	0.284844	0.99998	-4.62962	0.545393	0.545393
BUD31	0.237005	-0.00958486	0.483594	10.0006	1.95634	0.0590369	0.99998	-4.07357	1.22888	1.22888
BVES	-0.877918	-1.61119	-0.144649	8.45377	-2.43699	0.0204393	0.99998	-3.67318	1.68953	-1.68953
BVES-AS1	-0.0557571	-0.169162	0.0576481	5.16213	-1.00076	0.324314	0.99998	-4.67012	0.489035	-0.489035
BYSL	-0.149175	-0.425482	0.127131	8.28359	-1.09893	0.27985	0.99998	-4.624	0.553075	-0.553075
BZW1	-0.0280172	-0.248862	0.192828	11.3079	-0.258226	0.797856	0.99998	-4.88496	0.0980755	-0.0980755
BZW1P1	-0.292624	-0.712195	0.126947	10.7272	-1.4196	0.165215	0.99998	-4.44739	0.78195	-0.78195
BZW1P2	-0.292624	-0.712195	0.126947	10.7272	-1.4196	0.165215	0.99998	-4.44739	0.78195	-0.78195
BZW2	-0.191926	-0.579402	0.195549	10.327	-1.00821	0.320777	0.99998	-4.66676	0.493797	-0.493797
C10orf143	0.268819	0.00616715	0.531471	7.03688	2.08325	0.0451495	0.99998	-3.97306	1.34535	1.34535
C10orf25	-0.0598172	-0.340676	0.221042	6.76781	-0.433511	0.667498	0.99998	-4.85656	0.17555	-0.17555
C10orf53	0.0204553	-0.191139	0.232049	6.85912	0.196773	0.845227	0.99998	-4.89153	0.0730268	0.0730268
C10orf55	-0.0382153	-0.141864	0.0654338	4.30182	-0.750471	0.458353	0.99998	-4.76968	0.3388	-0.3388
C10orf62	0.0826338	-0.0600317	0.225299	7.18346	1.17897	0.246945	0.99998	-4.58356	0.607401	0.607401
C10orf67	0.0183645	-0.124113	0.160842	7.35102	0.262358	0.794696	0.99998	-4.88445	0.0997988	0.0997988
C10orf71	0.0266393	-0.141382	0.194661	5.90903	0.322716	0.748971	0.99998	-4.87616	0.125535	0.125535
C10orf71-AS1	-0.137855	-0.315256	0.0395458	5.8748	-1.58172	0.123368	0.99998	-4.34405	0.908798	-0.908798
C10orf82	0.0819767	-0.0782688	0.242222	6.57668	1.04128	0.305407	0.99998	-4.65155	0.515121	0.515121
C10orf88	-0.027964	-0.181779	0.125851	7.50257	-0.370052	0.713737	0.99998	-4.86848	0.146462	-0.146462
C10orf90	-0.102128	-0.396414	0.192159	7.1439	-0.706374	0.484974	0.99998	-4.78445	0.314282	-0.314282
C10orf91	0.109587	-0.0900552	0.309229	5.99103	1.1173	0.272033	0.99998	-4.61494	0.565378	0.565378
C10orf95	0.0286737	-0.16321	0.220558	5.87761	0.304164	0.762936	0.99998	-4.87889	0.117512	0.117512
C10orf99	0.156132	-0.099928	0.412192	7.16114	1.24112	0.223419	0.99998	-4.55045	0.65088	0.65088
C11orf1	-0.067566	-0.362613	0.227481	8.28388	-0.466122	0.644228	0.99998	-4.84971	0.190961	-0.190961
C11orf16	0.0379537	-0.128572	0.204479	8.2863	0.463912	0.645794	0.99998	-4.85019	0.189906	0.189906
C11orf21	-0.0306056	-0.247608	0.186397	6.62466	-0.287077	0.77587	0.99998	-4.88126	0.110211	-0.110211
C11orf24	-0.0581724	-0.328273	0.211928	9.47631	-0.438383	0.664	0.99998	-4.85557	0.177832	-0.177832
C11orf40	0.0256853	-0.112016	0.163386	4.48812	0.379674	0.706649	0.99998	-4.86679	0.150796	0.150796
C11orf42	-0.0800348	-0.245819	0.0857493	6.48289	-0.982649	0.333017	0.99998	-4.67821	0.477534	-0.477534
C11orf44	0.0371352	-0.0980661	0.172336	5.2219	0.559071	0.579934	0.99998	-4.82754	0.236622	0.236622
C11orf45	0.106859	-0.107829	0.321547	5.53496	1.01313	0.318458	0.99998	-4.66452	0.496948	0.496948
C11orf49	0.119841	-0.130457	0.370139	9.88219	0.974565	0.336952	0.99998	-4.68177	0.472432	0.472432
C11orf52	-0.00812726	-0.225333	0.209078	5.24477	-0.0761616	0.939756	0.99998	-4.89928	0.0269849	-0.0269849
C11orf53	0.102255	-0.135394	0.339904	7.35171	0.875813	0.387539	0.99998	-4.72313	0.411685	0.411685
C11orf54	-0.157443	-0.490119	0.175234	8.71302	-0.963302	0.342487	0.99998	-4.68669	0.465356	-0.465356
C11orf58	0.0360989	-0.17413	0.246328	11.1581	0.349513	0.728952	0.99998	-4.87194	0.137301	0.137301
C11orf65	0.0770104	-0.0409717	0.194993	4.10969	1.3286	0.193204	0.99998	-4.50138	0.713985	0.713985
C11orf68	0.0970135	-0.0772803	0.271307	9.90221	1.13296	0.265497	0.99998	-4.60711	0.575941	0.575941
C11orf71	-0.155898	-0.426943	0.115146	7.8954	-1.17075	0.250188	0.99998	-4.58783	0.601734	-0.601734
C11orf72	-0.0232414	-0.164694	0.118211	8.28553	-0.334436	0.740192	0.99998	-4.87436	0.130655	-0.130655
C11orf74	0.0258637	-0.278477	0.330205	8.28555	0.172979	0.863738	0.99998	-4.8936	0.0636181	0.0636181
C11orf80	0.116071	-0.149743	0.381886	6.38539	0.888809	0.380617	0.99998	-4.71792	0.419512	0.419512
C11orf86	0.0381318	-0.150003	0.226267	7.32418	0.412554	0.682634	0.99998	-4.8607	0.165812	0.165812
C11orf87	0.0700638	-0.385351	0.525479	4.6509	0.313147	0.756163	0.99998	-4.87759	0.121384	0.121384
C11orf88	0.325369	-0.261049	0.911787	5.18207	1.12936	0.266989	0.99998	-4.60892	0.573507	0.573507
C11orf94	0.0373145	-0.0999919	0.174621	7.14095	0.553158	0.583929	0.99998	-4.82906	0.23364	0.23364
C11orf95	0.107267	-0.284169	0.498704	9.12379	0.557786	0.580801	0.99998	-4.82787	0.235973	0.235973
C11orf96	-0.71533	-1.44369	0.0130306	10.5905	-1.99904	0.0539969	0.99998	-4.04021	1.26763	-1.26763
C11orf97	0.120663	-0.0895998	0.330927	5.05699	1.16809	0.251244	0.99998	-4.5892	0.599905	0.599905
C11orf98	-0.140038	-0.350317	0.0702409	8.93175	-1.35554	0.184562	0.99998	-4.48571	0.733857	-0.733857
C12orf10	0.195888	-0.0567582	0.448534	8.98171	1.57818	0.124178	0.99998	-4.3464	0.905954	0.905954
C12orf29	-0.140765	-0.48095	0.19942	8.79446	-0.842254	0.405783	0.99998	-4.73625	0.391707	-0.391707
C12orf4	-0.103651	-0.356482	0.149181	8.28273	-0.834456	0.410097	0.99998	-4.73923	0.387113	-0.387113
C12orf40	0.0179609	-0.162143	0.198065	4.83894	0.202986	0.840407	0.99998	-4.89094	0.0755101	0.0755101
C12orf42	-0.00455552	-0.152865	0.143754	5.50838	-0.0625219	0.950529	0.99998	-4.89972	0.0220346	-0.0220346
C12orf43	-0.0656348	-0.287762	0.156492	8.75752	-0.601445	0.551703	0.99998	-4.81613	0.258294	-0.258294
C12orf45	0.0759622	-0.12467	0.276594	8.19455	0.770655	0.446461	0.99998	-4.76264	0.350217	0.350217
C12orf49	-0.128273	-0.507819	0.251273	10.3924	-0.687912	0.496374	0.99998	-4.79037	0.304191	-0.304191
C12orf50	0.0970508	-0.143882	0.337983	4.40274	0.819911	0.418221	0.99998	-4.74472	0.378594	0.378594
C12orf54	0.114816	-0.0521718	0.281803	6.42735	1.39952	0.1711	0.99998	-4.45956	0.76675	0.76675
C12orf56	0.0441168	-0.0834656	0.171699	5.3251	0.703843	0.486528	0.99998	-4.78527	0.312893	0.312893
C12orf57	0.109195	-0.199727	0.418117	10.7397	0.719477	0.476973	0.99998	-4.78015	0.321506	0.321506
C12orf60	0.0433579	-0.116231	0.202946	5.4762	0.553005	0.584033	0.99998	-4.8291	0.233563	0.233563
C12orf65	0.103206	-0.108832	0.315243	8.23826	0.990727	0.329116	0.99998	-4.67462	0.482652	0.482652
C12orf66	0.170624	-0.133216	0.474465	7.47702	1.14303	0.26135	0.99998	-4.60202	0.582777	0.582777
C12orf73	-0.0519899	-0.258479	0.154499	8.37527	-0.512488	0.611764	0.99998	-4.83914	0.213416	-0.213416
C12orf74	-0.00369092	-0.123413	0.116031	4.36427	-0.0627513	0.950348	0.99998	-4.89971	0.0221175	-0.0221175
C12orf75	0.165435	-0.422705	0.753576	7.46474	0.572545	0.57088	0.99998	-4.824	0.243455	0.243455
C12orf76	-0.120044	-0.416587	0.176498	8.60052	-0.823981	0.415938	0.99998	-4.7432	0.380972	-0.380972
C12orf77	-0.0320486	-0.159585	0.0954876	4.30454	-0.511492	0.612454	0.99998	-4.83938	0.212927	-0.212927
C12orf80	-0.0308587	-0.190738	0.129021	8.04065	-0.392868	0.696974	0.99998	-4.86441	0.156783	-0.156783
C14orf119	-0.328771	-0.618315	-0.0392268	9.59799	-2.31122	0.0272894	0.99998	-3.78284	1.56401	-1.56401
C14orf132	0.0661978	-0.311126	0.443522	9.93167	0.357101	0.723317	0.99998	-4.87069	0.140671	0.140671
C14orf178	-0.00854719	-0.142571	0.125477	7.80771	-0.129809	0.897515	0.99998	-4.89667	0.0469581	-0.0469581
C14orf180	-0.0163061	-0.206237	0.173625	7.55417	-0.17475	0.862357	0.99998	-4.89345	0.0643131	-0.0643131
C14orf28	-0.0359444	-0.31176	0.239871	7.15005	-0.265262	0.792478	0.99998	-4.88409	0.101013	-0.101013
C14orf39	-0.0462561	-0.264582	0.17207	4.0368	-0.431247	0.669127	0.99998	-4.85701	0.174491	-0.174491
C14orf93	0.0669204	-0.124998	0.258838	7.04381	0.70975	0.482905	0.99998	-4.78335	0.316138	0.316138
C15orf32	0.0391646	-0.0607966	0.139126	4.29003	0.797489	0.430937	0.99998	-4.75301	0.365586	0.365586
C15orf39	0.0913584	-0.127103	0.309819	7.70064	0.85121	0.400862	0.99998	-4.7328	0.397006	0.397006
C15orf40	0.0642106	-0.276563	0.404984	8.49056	0.383534	0.703814	0.99998	-4.8661	0.152542	0.152542
C15orf41	0.186098	-0.0573564	0.429552	7.74854	1.55592	0.129383	0.99998	-4.36109	0.888122	0.888122
C15orf48	0.740747	-0.149478	1.63097	6.28426	1.69368	0.0998603	0.99998	-4.26763	1.00061	1.00061
C15orf54	0.055908	-0.0774787	0.189295	4.95158	0.853147	0.399803	0.99998	-4.73205	0.398154	0.398154
C15orf56	0.0330502	-0.236318	0.302419	5.275	0.249741	0.804355	0.99998	-4.88597	0.0945524	0.0945524
C15orf61	0.0948077	-0.193679	0.383295	8.78739	0.668929	0.50825	0.99998	-4.79631	0.293922	0.293922
C15orf62	0.106007	-0.0547198	0.266734	6.41844	1.34248	0.188713	0.99998	-4.49334	0.724198	0.724198
C15orf65	0.363459	-0.208584	0.935502	6.83312	1.29327	0.205006	0.99998	-4.52154	0.688232	0.688232
C16orf45	-0.123631	-0.55415	0.306887	9.13258	-0.58452	0.562894	0.99998	-4.82078	0.249573	-0.249573
C16orf46	-0.0949686	-0.32192	0.131983	7.21072	-0.851745	0.400569	0.99998	-4.73259	0.397323	-0.397323
C16orf54	0.0896467	-0.51286	0.692153	5.21637	0.302855	0.763924	0.99998	-4.87908	0.11695	0.11695
C16orf58	0.178502	-0.100712	0.457716	8.68308	1.30127	0.202286	0.99998	-4.51702	0.694034	0.694034
C16orf70	-0.00439131	-0.160312	0.151529	8.4209	-0.0573262	0.954635	0.99998	-4.89987	0.0201625	-0.0201625
C16orf71	0.0860518	-0.114755	0.286859	6.23331	0.872256	0.389448	0.99998	-4.72454	0.409551	0.409551
C16orf72	-0.36576	-0.635585	-0.0959356	10.7228	-2.75916	0.00942873	0.99998	-3.37963	2.02555	-2.02555
C16orf74	0.0142326	-0.194623	0.223088	7.06348	0.138708	0.890534	0.99998	-4.89611	0.0503494	0.0503494
C16orf78	0.0257572	-0.154105	0.205619	5.70139	0.291488	0.772525	0.99998	-4.88066	0.112088	0.112088
C16orf82	0.101338	-0.0723308	0.275007	6.47104	1.18772	0.243526	0.99998	-4.57899	0.613454	0.613454
C16orf86	0.202441	0.0176821	0.3872	7.56906	2.23026	0.0327334	0.99998	-3.85172	1.48501	1.48501
C16orf87	-0.427585	-0.81772	-0.0374492	7.02048	-2.23084	0.0326909	0.99998	-3.85123	1.48557	-1.48557
C16orf89	0.261385	-0.277776	0.800546	7.87491	0.986789	0.331013	0.99998	-4.67637	0.480154	0.480154
C16orf91	-0.0571019	-0.242934	0.12873	8.5521	-0.625451	0.536029	0.99998	-4.80931	0.270811	-0.270811
C16orf92	0.12325	-0.00505181	0.251551	6.2737	1.95531	0.0591631	0.99998	-4.07437	1.22795	1.22795
C16orf95	0.0164301	-0.146512	0.179373	7.98773	0.205243	0.838658	0.99998	-4.89073	0.0764151	0.0764151
C17orf100	0.058453	-0.274466	0.391373	6.87226	0.35738	0.72311	0.99998	-4.87064	0.140795	0.140795
C17orf113	0.0466507	-0.104298	0.1976	6.95864	0.629058	0.533695	0.99998	-4.80827	0.272707	0.272707
C17orf47	-0.0174608	-0.190683	0.155762	5.80572	-0.205174	0.838712	0.99998	-4.89073	0.0763872	-0.0763872
C17orf49	0.155973	-0.125792	0.437737	9.11699	1.12674	0.268077	0.99998	-4.61023	0.57174	0.57174
C17orf50	-0.0079722	-0.192457	0.176513	6.24931	-0.0879588	0.930447	0.99998	-4.89882	0.0313081	-0.0313081
C17orf51	-0.0238047	-0.253973	0.206363	7.60053	-0.210513	0.834577	0.99998	-4.89021	0.0785335	-0.0785335
C17orf53	-0.00929023	-0.205744	0.187163	6.82429	-0.0962562	0.923906	0.99998	-4.89846	0.034372	-0.034372
C17orf58	0.142453	-0.256341	0.541246	8.82961	0.727085	0.472363	0.99998	-4.77762	0.325724	0.325724
C17orf64	-0.00278213	-0.185275	0.179711	5.42291	-0.0310308	0.975434	0.99998	-4.90041	0.010802	-0.010802
C17orf67	0.0327719	-0.152688	0.218232	7.67923	0.359678	0.721408	0.99998	-4.87025	0.141819	0.141819
C17orf75	-0.00156624	-0.365379	0.362246	5.82856	-0.0087628	0.993062	0.99998	-4.90062	0.00302373	-0.00302373
C17orf77	0.0210197	-0.071804	0.113843	4.11358	0.460924	0.647913	0.99998	-4.85083	0.188483	0.188483
C17orf78	0.00368567	-0.140891	0.148262	4.91177	0.0518897	0.958933	0.99998	-4.90001	0.0182116	0.0182116
C17orf80	0.1258	-0.181309	0.432909	9.03889	0.833777	0.410474	0.99998	-4.73949	0.386714	0.386714
C17orf82	0.0110652	-0.121962	0.144093	8.28436	0.169309	0.866599	0.99998	-4.89389	0.0621816	0.0621816
C17orf97	0.0625639	-0.36245	0.487578	8.192	0.299629	0.766362	0.99998	-4.87953	0.115566	0.115566
C17orf98	-0.0806885	-0.19818	0.0368029	4.28654	-1.39787	0.17159	0.99998	-4.46055	0.765507	-0.765507
C17orf99	0.0334364	-0.18241	0.249283	5.05044	0.31531	0.754536	0.99998	-4.87727	0.12232	0.12232
C18orf12	-0.0211697	-0.174577	0.132237	5.74991	-0.280887	0.780572	0.99998	-4.88209	0.107587	-0.107587
C18orf15	-0.0701145	-0.270944	0.130715	6.27791	-0.71063	0.482366	0.99998	-4.78306	0.316623	-0.316623
C18orf21	-0.0472761	-0.298521	0.203969	8.54387	-0.383008	0.7042	0.99998	-4.8662	0.152304	-0.152304
C18orf25	-0.0855486	-0.480703	0.309606	8.78943	-0.440665	0.662364	0.99998	-4.8551	0.178903	-0.178903
C18orf32	-0.128527	-0.430454	0.1734	10.1547	-0.866474	0.392563	0.99998	-4.72683	0.406091	-0.406091
C18orf54	-0.0910246	-0.314081	0.132032	7.49449	-0.830627	0.412226	0.99998	-4.74069	0.384864	-0.384864
C19orf12	-0.0463421	-0.354895	0.262211	9.04259	-0.30571	0.761769	0.99998	-4.87867	0.118177	-0.118177
C19orf18	-0.0797398	-0.467955	0.308475	6.50413	-0.418086	0.678626	0.99998	-4.85963	0.16837	-0.16837
C19orf24	0.0987363	-0.165049	0.362522	8.33815	0.761884	0.451606	0.99998	-4.76572	0.34524	0.34524
C19orf25	0.132969	-0.184034	0.449971	7.99317	0.853785	0.399454	0.99998	-4.7318	0.398533	0.398533
C19orf33	0.187699	-0.504227	0.879624	5.22517	0.552159	0.584605	0.99998	-4.82932	0.233137	0.233137
C19orf44	0.141911	-0.102384	0.386206	6.88774	1.1824	0.245598	0.99998	-4.58177	0.609775	0.609775
C19orf47	0.00775326	-0.105222	0.120729	7.37934	0.139689	0.889765	0.99998	-4.89605	0.0507246	0.0507246
C19orf48	-0.152451	-0.432711	0.12781	8.0994	-1.10721	0.276306	0.99998	-4.61993	0.55861	-0.55861
C19orf53	0.0804756	-0.13662	0.297572	10.6013	0.754527	0.455949	0.99998	-4.76828	0.341084	0.341084
C19orf54	-0.0872033	-0.350806	0.176399	8.40152	-0.673358	0.505465	0.99998	-4.79494	0.296309	-0.296309
C19orf57	0.0252738	-0.130087	0.180635	8.04393	0.331124	0.742669	0.99998	-4.87487	0.129204	0.129204
C19orf66	0.157408	-0.0516486	0.366465	9.7893	1.53259	0.135025	0.99998	-4.37631	0.869586	0.869586
C19orf73	-0.0953043	-0.286304	0.095695	6.51685	-1.01565	0.317276	0.99998	-4.66338	0.498563	-0.498563
C19orf81	0.0438576	-0.121127	0.208842	5.49623	0.541084	0.592128	0.99998	-4.83213	0.227584	0.227584
C19orf84	0.0891214	-0.114131	0.292374	8.70515	0.892501	0.378665	0.99998	-4.71643	0.421745	0.421745
C1D	-0.194475	-0.545763	0.156813	8.98083	-1.12684	0.268035	0.99998	-4.61018	0.571809	-0.571809
C1DP1	-0.194475	-0.545763	0.156813	8.98083	-1.12684	0.268035	0.99998	-4.61018	0.571809	-0.571809
C1GALT1	-0.220369	-0.614929	0.174191	7.65947	-1.13684	0.263892	0.99998	-4.60515	0.578574	-0.578574
C1GALT1C1	-0.073096	-0.283437	0.137245	8.60626	-0.707345	0.484378	0.99998	-4.78413	0.314816	-0.314816
C1GALT1C1L	0.178096	-0.242294	0.598486	6.24448	0.86231	0.394816	0.99998	-4.72847	0.403605	0.403605
C1orf100	0.0697303	-0.19062	0.330081	5.67487	0.545162	0.589353	0.99998	-4.8311	0.229625	0.229625
C1orf105	-0.0500826	-0.235568	0.135402	6.38634	-0.549593	0.586344	0.99998	-4.82998	0.231847	-0.231847
C1orf109	-0.284821	-0.676407	0.106765	7.9213	-1.4805	0.148341	0.99998	-4.40962	0.82874	-0.82874
C1orf112	-0.349399	-0.725096	0.0262978	6.40417	-1.89298	0.067266	0.99998	-4.12218	1.1722	-1.1722
C1orf115	0.0889943	-0.583844	0.761833	7.36021	0.269224	0.789454	0.99998	-4.88359	0.102673	0.102673
[truncated: 19,525 more rows]

## Sheet: Proneural STS vs LTS
ID	logFC	CI.025	CI.975	AveExpr	t	P.Value	adj.P.Val	B	modLog10P	signLog10P
A1BG	0.0409966	-0.135356	0.217349	6.71526	0.468621	0.641673	0.998361	-4.90355	0.192686	0.192686
A1BG-AS1	-0.0951112	-0.237566	0.0473436	6.47512	-1.34589	0.185288	0.998361	-4.49463	0.732152	-0.732152
A1CF	-0.104883	-0.309789	0.100023	6.98082	-1.03182	0.30784	0.998361	-4.68377	0.511676	-0.511676
A2M	-0.0882219	-0.438867	0.262423	11.9985	-0.507181	0.614581	0.998361	-4.89363	0.211421	-0.211421
A2ML1	-0.0791193	-0.265569	0.107331	6.15893	-0.855412	0.396995	0.998361	-4.76962	0.401215	-0.401215
A4GALT	-0.0940855	-0.273068	0.0848972	7.31455	-1.05966	0.295129	0.998361	-4.66886	0.529988	-0.529988
A4GNT	-0.0395899	-0.14811	0.0689301	6.16369	-0.73541	0.466024	0.998361	-4.81927	0.331592	-0.331592
AAAS	0.0556606	-0.134272	0.245594	8.60536	0.590748	0.557737	0.998361	-4.8695	0.253571	0.253571
AACSP1	0.0462749	-0.0642601	0.15681	4.60962	0.843919	0.403317	0.998361	-4.77468	0.394354	0.394354
AADACL2	0.0324131	-0.0683472	0.133173	4.37503	0.648464	0.520083	0.998361	-4.85073	0.283928	0.283928
AADACP1	-0.0583126	-0.196238	0.0796129	4.73371	-0.852261	0.398722	0.998361	-4.77101	0.39933	-0.39933
AADAT	0.0340933	-0.165333	0.23352	8.36907	0.34462	0.732035	0.998361	-4.9302	0.135468	0.135468
AAGAB	0.0903174	-0.0967275	0.277362	7.95996	0.973375	0.335731	0.998361	-4.71388	0.474008	0.474008
AAK1	-0.167763	-0.468365	0.13284	9.96413	-1.12501	0.266733	0.998361	-4.6324	0.573924	-0.573924
AAMDC	-0.197847	-0.41754	0.0218463	8.32415	-1.81538	0.0763408	0.998361	-4.13213	1.11724	-1.11724
AAMP	0.0301689	-0.125503	0.185841	9.23494	0.390664	0.697946	0.998361	-4.92124	0.156178	0.156178
AANAT	-0.0904249	-0.214206	0.033356	5.55739	-1.47262	0.148031	0.998361	-4.40579	0.829648	-0.829648
AAR2	-0.0908593	-0.274262	0.0925435	8.88477	-0.998662	0.323464	0.998361	-4.70106	0.490174	-0.490174
AARS	-0.103394	-0.291224	0.0844361	10.9233	-1.10965	0.273228	0.998361	-4.64115	0.563474	-0.563474
AARS2	0.106075	-0.0338703	0.24602	8.42596	1.52795	0.133741	0.998361	-4.36485	0.873737	0.873737
AARSD1	-0.10875	-0.260293	0.0427925	7.91735	-1.4466	0.155152	0.998361	-4.42459	0.809241	-0.809241
AASDH	-0.0577494	-0.305532	0.190033	8.69319	-0.469821	0.640822	0.998361	-4.90325	0.193262	-0.193262
AASDHPPT	0.0600371	-0.172733	0.292807	11.0737	0.519932	0.605738	0.998361	-4.89018	0.217715	0.217715
AASS	0.0595979	-0.362257	0.481453	7.71888	0.284789	0.777153	0.998361	-4.94017	0.109493	0.109493
AATBC	-0.0657046	-0.267676	0.136267	5.3173	-0.655784	0.515406	0.998361	-4.84823	0.287851	-0.287851
AATK	-0.205275	-0.541993	0.131444	9.92265	-1.22892	0.225688	0.998361	-4.57035	0.646492	-0.646492
ABAT	-0.196282	-0.562461	0.169897	11.5912	-1.08055	0.285835	0.998361	-4.65742	0.543885	-0.543885
ABCA1	0.195997	-0.456859	0.848853	9.87647	0.605183	0.548192	0.998361	-4.86496	0.261067	0.261067
ABCA11P	0.0766648	-0.115563	0.268893	6.66097	0.803959	0.425779	0.998361	-4.79179	0.370816	0.370816
ABCA12	-0.0309416	-0.123066	0.0611831	4.22725	-0.677051	0.501947	0.998361	-4.84081	0.299343	-0.299343
ABCA13	0.16872	-0.157163	0.494603	4.11841	1.04366	0.302388	0.998361	-4.67747	0.519435	0.519435
ABCA17P	-0.153942	-0.543209	0.235326	6.7317	-0.797192	0.429656	0.998361	-4.7946	0.36688	-0.36688
ABCA2	-0.411514	-0.938294	0.115265	9.43573	-1.57475	0.122537	0.998361	-4.32922	0.911733	-0.911733
ABCA3	-0.299231	-0.521499	-0.0769637	9.27526	-2.71385	0.00948506	0.998361	-3.22087	2.02296	-2.02296
ABCA4	-0.0377107	-0.164845	0.089424	6.76692	-0.597937	0.552972	0.998361	-4.86725	0.257297	-0.257297
ABCA5	0.114592	-0.593518	0.822701	6.55245	0.326218	0.745819	0.998361	-4.93347	0.127367	0.127367
ABCA9	-0.0540843	-0.346395	0.238227	6.32924	-0.372976	0.710972	0.998361	-4.92481	0.148148	-0.148148
ABCB1	-0.340087	-0.741735	0.06156	7.46265	-1.70687	0.094953	0.998361	-4.22383	1.02249	-1.02249
ABCB11	0.0465157	-0.0707435	0.163775	5.73344	0.799664	0.428237	0.998361	-4.79358	0.368316	0.368316
ABCB4	-0.27522	-0.625848	0.0754083	7.12762	-1.5823	0.120803	0.998361	-4.32339	0.917922	-0.917922
ABCB5	-0.0676417	-0.237793	0.102509	6.50563	-0.801374	0.427257	0.998361	-4.79286	0.369311	-0.369311
ABCB6	-0.132847	-0.332569	0.0668736	8.7906	-1.34086	0.186903	0.998361	-4.49801	0.728384	-0.728384
ABCB9	-0.125902	-0.360435	0.108631	7.54627	-1.08214	0.285134	0.998361	-4.65654	0.54495	-0.54495
ABCC1	0.173566	-0.083249	0.43038	8.98313	1.36238	0.180068	0.998361	-4.48346	0.744564	0.744564
ABCC10	-0.0471933	-0.272083	0.177696	8.63927	-0.423025	0.674354	0.998361	-4.91428	0.171112	-0.171112
ABCC11	-0.132407	-0.302765	0.0379504	7.50377	-1.56677	0.124392	0.998361	-4.33536	0.905208	-0.905208
ABCC12	0.0533061	-0.174134	0.280746	6.1892	0.472459	0.638953	0.998361	-4.9026	0.194531	0.194531
ABCC13	-0.0299931	-0.202856	0.14287	5.94485	-0.349764	0.728198	0.998361	-4.92925	0.13775	-0.13775
ABCC2	-0.156004	-0.329216	0.0172087	5.50065	-1.81556	0.0763124	0.998361	-4.13198	1.1174	-1.1174
ABCC3	0.196236	-0.134623	0.527094	8.5344	1.19561	0.238303	0.998361	-4.59078	0.62287	0.62287
ABCC5	-0.0434158	-0.248448	0.161616	9.38435	-0.426857	0.671582	0.998361	-4.91342	0.172901	-0.172901
ABCC6	-0.0620326	-0.372114	0.248049	7.34887	-0.403273	0.688717	0.998361	-4.91859	0.161959	-0.161959
ABCC6P1	-0.0620326	-0.372114	0.248049	7.34887	-0.403273	0.688717	0.998361	-4.91859	0.161959	-0.161959
ABCC6P2	-0.0620326	-0.372114	0.248049	7.34887	-0.403273	0.688717	0.998361	-4.91859	0.161959	-0.161959
ABCC8	-0.489154	-1.12854	0.150228	8.47647	-1.5422	0.130246	0.998361	-4.3541	0.885235	-0.885235
ABCD1	-0.0765222	-0.2326	0.0795559	7.92432	-0.988326	0.328441	0.998361	-4.70634	0.483543	-0.483543
ABCD1P2	0.0827673	-0.0866866	0.252221	6.12682	0.984605	0.330246	0.998361	-4.70822	0.481163	0.481163
ABCD2	-0.0262162	-0.26408	0.211648	4.78171	-0.222175	0.825214	0.998361	-4.94859	0.0834335	-0.0834335
ABCD3	0.310067	-0.0454647	0.665598	10.3311	1.75805	0.0857504	0.998361	-4.18114	1.06676	1.06676
ABCE1	0.0792044	-0.246442	0.404851	9.57003	0.490296	0.62638	0.998361	-4.89807	0.203162	0.203162
ABCF1	0.049563	-0.178603	0.277729	9.82807	0.437887	0.663628	0.998361	-4.9109	0.178075	0.178075
ABCF2	0.204989	-0.0465544	0.456532	9.21045	1.64275	0.107621	0.998361	-4.27585	0.968104	0.968104
ABCF3	0.0814098	-0.0655051	0.228325	8.46265	1.11703	0.270093	0.998361	-4.63696	0.568487	0.568487
ABCG1	-0.0958539	-0.46099	0.269282	8.55164	-0.529188	0.599357	0.998361	-4.88762	0.222315	-0.222315
ABCG2	-0.496735	-0.953259	-0.0402104	9.00285	-2.19339	0.0336528	0.998361	-3.77933	1.47298	-1.47298
ABCG4	-0.0602929	-0.29864	0.178054	6.9571	-0.509931	0.612669	0.998361	-4.89289	0.212774	-0.212774
ABCG5	-0.0960899	-0.240126	0.047946	5.09784	-1.34481	0.185633	0.998361	-4.49536	0.731344	-0.731344
ABCG8	-0.0153999	-0.137214	0.106414	5.48561	-0.254845	0.80004	0.998361	-4.94445	0.0968882	-0.0968882
ABHD1	-0.0639235	-0.237639	0.109792	7.10519	-0.741784	0.462192	0.998361	-4.81682	0.335178	-0.335178
ABHD11	-0.0459229	-0.187188	0.0953421	8.91124	-0.655315	0.515705	0.998361	-4.84839	0.287599	-0.287599
ABHD12	-0.0452477	-0.292483	0.201988	10.0113	-0.368927	0.713966	0.998361	-4.92561	0.146322	-0.146322
ABHD12B	0.0288263	-0.157899	0.215552	4.47272	0.3112	0.757131	0.998361	-4.936	0.120829	0.120829
ABHD13	-0.180599	-0.437475	0.0762763	5.4149	-1.41726	0.163508	0.998361	-4.44546	0.78646	-0.78646
ABHD14A	-0.177237	-0.53744	0.182966	8.67334	-0.991888	0.32672	0.998361	-4.70452	0.485825	-0.485825
ABHD14A-ACY1	-0.0592919	-0.337729	0.219145	8.2228	-0.429262	0.669844	0.998361	-4.91288	0.174026	-0.174026
ABHD14B	-0.106545	-0.425897	0.212807	8.6243	-0.672541	0.504785	0.998361	-4.84241	0.296893	-0.296893
ABHD16A	0.055239	-0.137912	0.24839	8.64536	0.576505	0.567236	0.998361	-4.87386	0.246236	0.246236
ABHD16B	-0.0208376	-0.203627	0.161952	5.44618	-0.229801	0.81932	0.998361	-4.94767	0.0865464	-0.0865464
ABHD17A	-0.0935248	-0.350554	0.163505	10.32	-0.733498	0.467177	0.998361	-4.82001	0.330519	-0.330519
ABHD17AP1	-0.0935248	-0.350554	0.163505	10.32	-0.733498	0.467177	0.998361	-4.82001	0.330519	-0.330519
ABHD17AP3	-0.0935248	-0.350554	0.163505	10.32	-0.733498	0.467177	0.998361	-4.82001	0.330519	-0.330519
ABHD17AP6	-0.0935248	-0.350554	0.163505	10.32	-0.733498	0.467177	0.998361	-4.82001	0.330519	-0.330519
ABHD17B	-0.168075	-0.444988	0.108838	9.33393	-1.22353	0.227695	0.998361	-4.57369	0.642646	-0.642646
ABHD17C	0.0862891	-0.232999	0.405577	8.57115	0.544788	0.588672	0.998361	-4.88322	0.230126	0.230126
ABHD2	-0.453197	-0.790166	-0.116229	9.9489	-2.71115	0.0095513	0.998361	-3.22395	2.01994	-2.01994
ABHD3	-0.0405047	-0.320927	0.239917	9.01251	-0.291172	0.772299	0.998361	-4.9392	0.112214	-0.112214
ABHD4	-0.105351	-0.403032	0.192331	9.58559	-0.713412	0.479388	0.998361	-4.82759	0.319312	-0.319312
ABHD6	-0.0627431	-0.441714	0.316228	8.91441	-0.333745	0.74017	0.998361	-4.93215	0.130668	-0.130668
ABHD8	0.0689036	-0.256383	0.39419	7.89903	0.427003	0.671477	0.998361	-4.91339	0.172969	0.172969
ABI1	-0.146507	-0.503147	0.210133	10.0978	-0.8281	0.41212	0.998361	-4.78155	0.384976	-0.384976
[truncated: 21,434 more rows]

## Sheet: Neural STS vs LTS
ID	logFC	CI.025	CI.975	AveExpr	t	P.Value	adj.P.Val	B	modLog10P	signLog10P
[truncated: 21,524 more rows]
